# Supplementary material for: Mixed methods to evaluate knowledge, attitudes and practices (KAP) towards rabies in central and remote communities of Moramanga district, Madagascar
Source: PLoS Negl Trop Dis. 2024 Mar 29;18(3):e0012064. doi: 10.1371/journal.pntd.0012064 (PMC11006160; doi:10.1371/journal.pntd.0012064)
Supplement: S1 Table — (XLSX) [file pntd.0012064.s001.xlsx]

## Sheet: S1_Table
Socio-economic score assessment in the remote and central areas
Values of component 1 and 2 for the central area					Values of component 1 and 2 for the remote area					Loadings of variables in two areas
	Central Area					Remote Area				Assets	Loadings
	Component 1	Component 2				Component 1	Component 2				CENTRAL AREA	REMOTE AREA
Owning a House	0.00136305	0.336			Owning a house	0.245	0.0430647			Owning a house	0.001363055	0.24521384
HouseType	-0.015238	-0.257			HouseType	-0.04	-0.409			House type	-0.015237961	-0.04344405
WallType	-0.317	0.003			WallType	-0.293	-0.338			Wall type	-0.317068413	-0.29329661
Nb of Bedrooms	0.265	-0.159			Nb of Bedrooms	0.14	0.307			Number of bedrooms	0.265137739	0.14037804
Kitchen	0.156	-0.264			Kitchen	-0.272	-0.162			Kitchen	0.156498032	-0.27242774
Bath	0.282	-0.235			Toilets	-0.336	0.0271945			Bath	0.282415682	/*
Toilets	0.12	-0.302			Television	0.1	0.463			Toilets	0.119603984	-0.33572722
Television	0.332	0.111			Mobile phone	0.33	0.158			Television	0.332148588	0.10018278
Fridge	0.333	-0.168			Candle	-0.239	-0.23			Fridge	0.333442761	/
Mobile phone	0.265	0.154			Well	0.462	-0.358			Mobile phone	0.264723752	0.33040650
Electricity	0.324	0.348			River	-0.444	0.381			Electricity	0.324331732	/
Candle	-0.313	-0.372			Bicyle	0.243	-0.176			Candle	-0.313225048	-0.23892937
Running Water	0.284	-0.0897								Running water	0.284189376	/
Standpipe	-0.0342697	0.337								Standpipe	-0.034269716	/
Well	-0.113	-0.0686								Well	-0.113428336	0.46158507
River	-0.13	-0.233								River	-0.130478027	-0.44400609
Bicyle	-0.178	-0.249								Bicycle	0.017591312	0.24254853
Motorbike	0.208	-0.12								Motorbike	0.208468150	/
Car	0.245	-0.171								Car	0.244738258	/
										Landline	/	/
										No light	/	/
										Cart	/	/
										Truck	/	/
										Generator	/	/
										Number of variables	19	12
										*/ : variables dropped out of the analysis
