# Supplementary material for: Mixed methods to evaluate knowledge, attitudes and practices (KAP) towards rabies in central and remote communities of Moramanga district, Madagascar
Source: PLoS Negl Trop Dis. 2024 Mar 29;18(3):e0012064. doi: 10.1371/journal.pntd.0012064 (PMC11006160; doi:10.1371/journal.pntd.0012064)
Supplement: S2 Table — (XLSX) [file pntd.0012064.s002.xlsx]

## Sheet: S2_Table
Reasons for not vaccinating dogs
	Central area	Remote area	Total
Vaccination status of dogs in dog owning households (HH)			52
- at least one vaccinated dog	15	1	16
- no vaccinated dog(s)*	7	27	34
- do not know if dog(s) is/are vaccinated	0	2	2
*Among 34 households with no vaccinated dog(s)
Reasons for not vaccinating dog(s)
- vaccine cost	2	3	5
- vaccine is useless	1	1	2
- vaccine not available at the veterinarian	0	1	1
- did not know dogs could be vaccinated	1	4	5
Other reasons specified:
- "The vaccination center is too far"	0	11	11
- "It is not in our habits to vaccinate dogs"	0	3	3
- "I did not think of vaccinating the dog"	0	2	2
- "The dog is vaccinated but I didn't find the vaccination card"	1	0	1
- "The dog was about to be vaccinated but became pregnant"	1	0	1
- "The owner is not there, I just take care of the dog"	0	1	1
- "I thought vaccines were for rabid dogs (should be administered once the dog is rabid)"	0	1	1
- "I got the dog recently and did not have the time to vaccinate it yet"	0	2	2
- "Thieves must not know that the dog is vaccinated or they will know it can not transmit the disease"	0	1	1
- "I did not have the time"	1	0	1
- "In rural areas, if you vaccinate a dog it will become rabid"	0	1	1
NB: Four respondants from the remote area gave two reasons (example: cost and not a habit)
