# Supplementary material for: Mixed methods to evaluate knowledge, attitudes and practices (KAP) towards rabies in central and remote communities of Moramanga district, Madagascar
Source: PLoS Negl Trop Dis. 2024 Mar 29;18(3):e0012064. doi: 10.1371/journal.pntd.0012064 (PMC11006160; doi:10.1371/journal.pntd.0012064)
Supplement: S3 Table — (XLSX) [file pntd.0012064.s003.xlsx]

## Sheet: S3_Table
Comparison of knowledge on rabies in the remote and central areas
Questions	Overall, N = 3341	CENTRAL, N = 1701	REMOTE, N = 1641	p-value2
Can animals transmit rabies?*				0.035*
No or Do not know (false)	21 (6.3%)	6 (3.5%)	15 (9.1%)
Yes (true)	313 (93.7%)	164 (96.5%)*	149 (90.9%)
If yes (n=313), which animals?
Ruminants*				0.002*
No or Do not know (false)	221 (70.6%)	128 (78.0%)	93 (62.4%)
Yes (true)	92 (29.4%)	36 (22.0%)	56 (37.6%)*
Dogs				0.6
No or Do not know (false)	4 (1.3%)	3 (1.8%)	1 (0.7%)
Yes (true)	309 (98.7%)	161 (98.2%)	148 (99.3%)
Cats				0.2
No or Do not know (false)	76 (24.3%)	35 (21.3%)	41 (27.5%)
Yes (true)	237 (75.7%)	129 (78.7%)	108 (72.5%)
Lemurs*				<0.001*
No or Do not know (false)	256 (81.8%)	121 (73.8%)	135 (90.6%)
Yes (true)	57 (18.2%)	43 (26.2%)*	14 (9.4%)
Birds/wild birds				0.10
No (true)	152 (48.6%)	87 (53.0%)	65 (43.6%)
Yes or Do not know (false)	161 (51.4%)	77 (47.0%)	84 (56.4%)
Rodents*				0.001*
No (true)	117 (37.4%)	75 (45.7%)*	42 (28.2%)
Yes or Do not know (false)	196 (62.6%)	89 (54.3%)	107 (71.8%)
How is rabies transmitted?
Touching sick animals				0.9
No (true)	262 (78.4%)	134 (78.8%)	128 (78.0%)
Yes or Do not know (false)	72 (21.6%)	36 (21.2%)	36 (22.0%)
Bite				0.3
No or Do not know (false)	7 (2.1%)	2 (1.2%)	5 (3.0%)
Yes (true)	327 (97.9%)	168 (98.8%)	159 (97.0%)
Scratch				0.052
No or Do not know (false)	67 (20.1%)	27 (15.9%)	40 (24.4%)
Yes (true)	267 (79.9%)	143 (84.1%)	124 (75.6%)
Meat manipulation				0.070
No or Do not know (false)	261 (78.1%)	126 (74.1%)	135 (82.3%)
Yes (true)	73 (21.9%)	44 (25.9%)	29 (17.7%)
Animal licking a wound*				0.006*
No or Do not know (false)	97 (29.0%)	38 (22.4%)	59 (36.0%)
Yes (true)	237 (71.0%)	132 (77.6%)*	105 (64.0%)
Contact with urine or feces				0.9
No (true)	213 (63.8%)	109 (64.1%)	104 (63.4%)
Yes or Do not know (false)	121 (36.2%)	61 (35.9%)	60 (36.6%)
Can rabies be transmitted through a non-bleeding wound caused by a dog bite?				0.8
No or Do not know (false)	92 (27.5%)	46 (27.1%)	46 (28.0%)
Yes (true)	242 (72.5%)	124 (72.9%)	118 (72.0%)
Can rabies be transmitted by ingesting cooked meat of milk from a rabid animal?				0.063
No (true)	18 (5.4%)	13 (7.6%)	5 (3.0%)
Yes or Do not know (false)	316 (94.6%)	157 (92.4%)	159 (97.0%)
Is rabies fatal?				0.7
No or Do not know (false)	15 (4.5%)	7 (4.1%)	8 (4.9%)
Yes (true)	319 (95.5%)	163 (95.9%)	156 (95.1%)
Is rabes curable?				0.10
No (true)	10 (3.0%)	8 (4.7%)	2 (1.2%)
Yes or Do not know (false)	324 (97.0%)	162 (95.3%)	162 (98.8%)
What are the symptoms of animal rabies?
Underweight				0.2
No (true)	233 (69.8%)	124 (72.9%)	109 (66.5%)
Yes or Do not know (false)	101 (30.2%)	46 (27.1%)	55 (33.5%)
Agressive*				0.002*
No or Do not know (false)	47 (14.1%)	34 (20.0%)	13 (7.9%)
Yes (true)	287 (85.9%)	136 (80.0%)	151 (92.1%)*
Drool				0.4
No or Do not know (false)	40 (12.0%)	18 (10.6%)	22 (13.4%)
Yes (true)	294 (88.0%)	152 (89.4%)	142 (86.6%)
Is the human vaccine efficient?				0.2
No or Do not know (false)	90 (26.9%)	41 (24.1%)	49 (29.9%)
Yes (true)	244 (73.1%)	129 (75.9%)	115 (70.1%)
Are traditional treatments effective against rabies?				0.7
No (true)	246 (73.7%)	127 (74.7%)	119 (72.6%)
Yes or Do not know (false)	88 (26.3%)	43 (25.3%)	45 (27.4%)
1 n (%)
2 Pearson's Chi-squared test; Fisher's exact test
*Questions with significantly (p<0.05) more correct answers in one area
