# Supplementary material for: Mixed methods to evaluate knowledge, attitudes and practices (KAP) towards rabies in central and remote communities of Moramanga district, Madagascar
Source: PLoS Negl Trop Dis. 2024 Mar 29;18(3):e0012064. doi: 10.1371/journal.pntd.0012064 (PMC11006160; doi:10.1371/journal.pntd.0012064)
Supplement: S4 Table — (XLSX) [file pntd.0012064.s004.xlsx]

## Sheet: S4_Table_KnowledgeScore_Bivar
Variables associated to the knowledge score in the bivariate analysis
	Participants n (%) with
Variable	KS* < median	KS >= median
Category	Low, N = 166	High, N = 168	Overall1, N = 334	p-value2
Area				0.012
Central	73 (44.0%)	97 (57.7%)	170 (50.9%)
Remote	93 (56.0%)	71 (42.3%)	164 (49.1%)
Socioeconomic score				0.0013
High	69 (41.6%)	100 (59.5%)	169 (50.6%)
Low	96 (57.8%)	68 (40.5%)	164 (49.1%)
Unknown	1 (0.6%)	0 (0.0%)	1 (0.3%)
Age category (years)				0.143
<15	1 (0.6%)	6 (3.6%)	7 (2.1%)
15-25	21 (12.7%)	12 (7.1%)	33 (9.9%)
25-40	63 (38.0%)	63 (37.5%)	126 (37.7%)
40-60	54 (32.5%)	58 (34.5%)	112 (33.5%)
>60	22 (13.3%)	29 (17.3%)	51 (15.3%)
Unknown	5 (3.0%)	0 (0.0%)	5 (1.5%)
Gender				0.573
Male	64 (38.6%)	72 (42.9%)	136 (40.7%)
Female	97 (58.4%)	96 (57.1%)	193 (57.8%)
Unknown	5 (3.0%)	0 (0.0%)	5 (1.5%)
Dog ownership in the last five years				0.19
No	117 (70.5%)	107 (63.7%)	224 (67.1%)
Yes	49 (29.5%)	61 (36.3%)	110 (32.9%)
Current dog ownership				0.39
No	143 (86.1%)	139 (82.7%)	282 (84.4%)
Yes	23 (13.9%)	29 (17.3%)	52 (15.6%)
Prior awareness of rabies				0.07
No	18 (10.8%)	9 (5.4%)	27 (8.1%)
Yes	148 (89.2%)	159 (94.6%)	307 (91.9%)
Awareness of the ARTC's existence				0.10
No	147 (88.6%)	138 (82.1%)	285 (85.3%)
Yes	19 (11.4%)	30 (17.9%)	49 (14.7%)
Know someone close who was bitten				0.88
No	151 (91.0%)	152 (90.5%)	303 (90.7%)
Yes	15 (9.0%)	16 (9.5%)	31 (9.3%)
Benefited from rabies awareness campaign				0.12
No	137 (82.5%)	127 (75.6%)	264 (79.0%)
Yes	29 (17.5%)	41 (24.4%)	70 (21.0%)
KS*: Knowledge score; 1 n (%); 2 Pearson's Chi-squared test; Fisher's exact test; 3 P value calculated without individuals with missing values; Variable noted in bold when p<0,25 were selected for further multivariate analyses.
