# Supplementary material for: Mixed methods to evaluate knowledge, attitudes and practices (KAP) towards rabies in central and remote communities of Moramanga district, Madagascar
Source: PLoS Negl Trop Dis. 2024 Mar 29;18(3):e0012064. doi: 10.1371/journal.pntd.0012064 (PMC11006160; doi:10.1371/journal.pntd.0012064)
Supplement: S5 Table — (XLSX) [file pntd.0012064.s005.xlsx]

## Sheet: S5_Table_KmodelSelection
Knowledge score model selection
Number (x) and list of explanatory variables	Coefficients, p values	AIC
Upward procedure
(0) Null model	Estimate Std. Error z value Pr(>|z|)	463.61
	(Intercept) 0.01802 0.10960 0.164 0.869
(1) Socio-economic score (SE2)	(Intercept) -0.3448 0.1585 -2.176 0.02958 *	455.11
	SE2High 0.7159 0.2227 3.214 0.00131 **
(2) Socio-economic score (SE2) and area (rem_cen)	Estimate Std. Error z value Pr(>|z|)	450.09
	(Intercept) -0.6569 0.2010 -3.268 0.00108 **
	SE2High 0.7372 0.2256 3.268 0.00108 **
	rem_cenCENTRAL 0.5943 0.2256 2.635 0.00842 **
(3) Socio-economic score (SE2), area (rem_cen) and prior awareness of Rabies (PriorAwareRabies)	Estimate Std. Error z value Pr(>|z|)	449.53
	(Intercept) -1.2606 0.4400 -2.865 0.00417 **
	SE2High 0.7118 0.2268 3.139 0.00170 **
	rem_cenCENTRAL 0.5909 0.2264 2.610 0.00905 **
	PriorAwareRabies1 0.6718 0.4305 1.561 0.11864
(3) Socio-economic score (SE2), area (rem_cen) and awareness of the ARTC's existence (ARTCexist)	Estimate Std. Error z value Pr(>|z|)	450.95
	(Intercept) -0.6833 0.2030 -3.367 0.000761 ***
	SE2High 0.7142 0.2268 3.149 0.001637 **
	rem_cenCENTRAL 0.5707 0.2269 2.516 0.011876 *
	ARTCexist1 0.3455 0.3257 1.061 0.288785
(4) Socio-economic score (SE2), area (rem_cen), prior awareness of Rabies (PriorAwareRabies) and awareness of the ARTC's existence (ARTCexist)	Estimate Std. Error z value Pr(>|z|)	450.66
	(Intercept) -1.2545 0.4399 -2.851 0.00435 **
	SE2High 0.6925 0.2278 3.040 0.00237 **
	rem_cenCENTRAL 0.5703 0.2276 2.506 0.01223 *
	PriorAwareRabies1 0.6392 0.4317 1.480 0.13874
	ARTCexist1 0.3051 0.3272 0.933 0.35106
5) Socio-economic score (SE2), area (rem_cen), prior awareness of Rabies (PriorAwareRabies), awareness of the ARTC's existence (ARTCexist) and benefitted from a rabies awareness campaign (AwareCamp)	Estimate Std. Error z value Pr(>|z|)	452.63
	(Intercept) -1.2478 0.4417 -2.825 0.00473 **
	SE2High 0.6872 0.2301 2.986 0.00282 **
	rem_cenCENTRAL 0.5616 0.2335 2.405 0.01619 *
	PriorAwareRabies1 0.6292 0.4358 1.444 0.14873
	ARTCexist1 0.3012 0.3280 0.918 0.35843
	AwareCamp1 0.0484 0.2925 0.165 0.86858
(6) Full model: Socio-economic score (SE2), area (rem_cen), prior awareness of Rabies (PriorAwareRabies), awareness of the ARTC's existence (ARTCexist), benefitted from a rabies awareness campaign (AwareCamp) and household owning a dog during the last 5 years (HH5yowndog)	Estimate Std. Error z value Pr(>|z|)	451.94
	(Intercept) -1.367951 0.450435 -3.037 0.00239 **
	SE2High 0.710505 0.231788 3.065 0.00217 **
	rem_cenCENTRAL 0.623350 0.237985 2.619 0.00881 **
	PriorAwareRabies1 0.577031 0.438229 1.317 0.18793
	ARTCexist1 0.324670 0.330470 0.982 0.32588
	AwareCamp1 -0.001376 0.295352 -0.005 0.99628
	HH5yowndog1 0.404442 0.247972 1.631 0.10289
Downward procedure
(6) Full model: Socio-economic score (SE2), area (rem_cen), prior awareness of Rabies (PriorAwareRabies), awareness of the ARTC's existence (ARTCexist), household owning a dog during the last 5 years (HH5yowndog) and benefitted from a rabies awareness campaign (AwareCamp)	Estimate Std. Error z value Pr(>|z|)	451.94
	(Intercept) -1.367951 0.450435 -3.037 0.00239 **
	SE2High 0.710505 0.231788 3.065 0.00217 **
	rem_cenCENTRAL 0.623350 0.237985 2.619 0.00881 **
	PriorAwareRabies1 0.577031 0.438229 1.317 0.18793
	ARTCexist1 0.324670 0.330470 0.982 0.32588
	HH5yowndog1 0.404442 0.247972 1.631 0.10289
	AwareCamp1 -0.001376 0.295352 -0.005 0.99628
(5) Socio-economic score (SE2), area (rem_cen), prior awareness of Rabies (PriorAwareRabies), awareness of the ARTC's existence (ARTCexist) and household owning a dog during the last 5 years (HH5yowndog)	Estimate Std. Error z value Pr(>|z|)	449.94
	(Intercept) -1.3677 0.4478 -3.054 0.00226 **
	SE2High 0.7103 0.2292 3.099 0.00194 **
	rem_cenCENTRAL 0.6231 0.2314 2.693 0.00708 **
	PriorAwareRabies1 0.5768 0.4345 1.327 0.18437
	ARTCexist1 0.3246 0.3296 0.985 0.32471
	HH5yowndog1 0.4043 0.2467 1.639 0.10120
(4) Socio-economic score (SE2), area (rem_cen), prior awareness of Rabies (PriorAwareRabies) and household owning a dog during the last 5 years (HH5yowndog)	Estimate Std. Error z value Pr(>|z|)	448.92
	(Intercept) -1.3724 0.4480 -3.063 0.00219 **
	SE2High 0.7307 0.2282 3.202 0.00137 **
	rem_cenCENTRAL 0.6447 0.2303 2.800 0.00511 **
	PriorAwareRabies1 0.6126 0.4332 1.414 0.15726
	HH5yowndog1 0.3959 0.2462 1.608 0.10778
(3) Socio-economic score (SE2), area (rem_cen) and household owning a dog during the last 5 years (HH5yowndog)	Estimate Std. Error z value Pr(>|z|)	449.01
	(Intercept) -0.8341 0.2273 -3.669 0.000243 ***
	SE2High 0.7547 0.2271 3.324 0.000889 ***
	rem_cenCENTRAL 0.6513 0.2295 2.838 0.004546 **
	HH5yowndog1 0.4272 0.2449 1.745 0.081065 .
(2) Socio-economic score (SE2) and area (rem_cen)	Estimate Std. Error z value Pr(>|z|)	450.09
	(Intercept) -0.6569 0.2010 -3.268 0.00108 **
	SE2High 0.7372 0.2256 3.268 0.00108 **
	rem_cenCENTRAL 0.5943 0.2256 2.635 0.00842 **
Models in bold are the models with the lowest AIC in the upward and downward procedures. Model highlighted in beige is the final model selected
