# Supplementary material for: Mixed methods to evaluate knowledge, attitudes and practices (KAP) towards rabies in central and remote communities of Moramanga district, Madagascar
Source: PLoS Negl Trop Dis. 2024 Mar 29;18(3):e0012064. doi: 10.1371/journal.pntd.0012064 (PMC11006160; doi:10.1371/journal.pntd.0012064)
Supplement: S7 Table — (XLSX) [file pntd.0012064.s007.xlsx]

## Sheet: S7_Table
Characteristics and practices of bitten individuals (n=31)
	Central area	Remote area	Total
Number of households (HH) in which a member was bitten by a dog in the last 5 years	17	8	25
Number of HH in which a visitor was bitten by a dog in the last 5 years	6	0	6
Number of bite victims	23	8	31
Mean age (years) of bitten individuals (range)	23.3 (3-50)	18 (1-50)	21.9 (1-50)
Place where the bite occurred:
- at home	8	0	8
- outside home	15	8	23
Type of bite:
- provocked	6	2	8
- not provocked	17	6	23
Location of bite:
- head	0	1	1
- torso	1	0	1
- hand or arm	4	1	5
- foot or leg	18	6	24
- buttock or genitals	0	0	0
Bite victim went to a health center
- yes	15	5	20
- no	8	3	11
Among those who did not go to a health center (n=11), the reason was:
- cost	1	1	2
- no transport / distance to health center	0	1	1
- impossible to leave work or occupation	2	0	2
- dog was vaccinated	1	0	1
- wound was small	1	1	2
- dog was brought to traditional healer	1	0	1
- thought dog was too young to be at risk	1	0	1
- someone in the household was a doctor	1	0	1
Among those who went to a health center (n=20), received PEP:
- yes	11	5	16
- no	1	0	1
- do not know	3	0	3
Among those who received PEP (n=16), number of PEP sessions:
- 2	1	1	2
- 3	4	0	4
- 4 (complete intra-dermal protocol)	5	4	9
- 5	1	0	1
Among those who received PEP (n=12), received rabies immunoglobulines:
- yes	0	1	1
- no	8	4	10
- do not know	3	0	1
Among HH members bite victims (excluding visitors) who received PEP (n=12), interviewer saw health booklet:
- yes	1	1	2
- no	6	4	10
Complications following the bite
- yes	2	2	4
- no	21	6	27
How was the victim 3 months after the bite
- healthy	22	8	30
- sick	0	0	0
- deceased	1	0	1
