# Supplementary material for: Mixed methods to evaluate knowledge, attitudes and practices (KAP) towards rabies in central and remote communities of Moramanga district, Madagascar
Source: PLoS Negl Trop Dis. 2024 Mar 29;18(3):e0012064. doi: 10.1371/journal.pntd.0012064 (PMC11006160; doi:10.1371/journal.pntd.0012064)
Supplement: S8 Table — (XLSX) [file pntd.0012064.s008.xlsx]

## Sheet: S8_Table
Comparison of practices towards rabies in the remote and central areas
Questions	Overall. N = 3341	CENTRAL. N = 1701	REMOTE. N = 1641	p-value2
What should a bitten person do?
Nothing				0.8
No (true)	324 (97.0%)	164 (96.5%)	160 (97.6%)
Yes or Do Not Know (false)	10 (3.0%)	6 (3.5%)	4 (2.4%)
Wash the wound*				0.011*
No or Do not know (false)	182 (54.5%)	81 (47.6%)	101 (61.6%)
Yes (true)	152 (45.5%)	89 (52.4%)*	63 (38.4%)
Consult a traditional healer				>0.9
No (true)	328 (98.2%)	167 (98.2%)	161 (98.2%)
Yes or Do Not Know (false)	6 (1.8%)	3 (1.8%)	3 (1.8%)
Apply mud on the wound				0.7
No (true)	329 (98.5%)	168 (98.8%)	161 (98.2%)
Yes or Do Not Know (false)	5 (1.5%)	2 (1.2%)	3 (1.8%)
Apply cooked rice on the wound				0.3
No (true)	325 (97.3%)	167 (98.2%)	158 (96.3%)
Yes or Do Not Know (false)	9 (2.7%)	3 (1.8%)	6 (3.7%)
Call or consult a doctor				0.12
No or Do not know (false)	237 (71.0%)	127 (74.7%)	110 (67.1%)
Yes (true)	97 (29.0%)	43 (25.3%)	54 (32.9%)
Call or consult a veterinarian*				0.021*
No or Do not know (false)	319 (95.5%)	158 (92.9%)	161 (98.2%)
Yes (true)	15 (4.5%)	12 (7.1%)*	3 (1.8%)
Seek a medical center*				0.017*
No or Do not know (false)	135 (40.4%)	58 (34.1%)	77 (47.0%)
Yes (true)	199 (59.6%)	112 (65.9%)*	87 (53.0%)
Seek PEP*				<0.001*
No or Do not know (false)	312 (93.4%)	150 (88.2%)	162 (98.8%)
Yes (true)	22 (6.6%)	20 (11.8%)*	2 (1.2%)
Isolate the dog to place it under observation				0.9
No or Do not know (false)	315 (94.3%)	160 (94.1%)	155 (94.5%)
Yes (true)	19 (5.7%)	10 (5.9%)	9 (5.5%)
Screen the dog for rabies				0.008*
No (true)	306 (91.6%)	149 (87.6%)	157 (95.7%)*
Yes or Do Not Know (false)	28 (8.4%)	21 (12%)	7 (4.3%)
Kill the dog				0.4
No (true)	247 (74.0%)	129 (75.9%)	118 (72.0%)
Yes or Do Not Know (false)	87 (26.0%)	41 (24.1%)	46 (28.0%)
How can rabies be prevented?
Vaccination				0.14
No or Do not know (false)	29 (8.7%)	11 (6.5%)	18 (11.0%)
Yes (true)	305 (91.3%)	159 (93.5%)	146 (89.0%)
Feeding the animal				0.8
No (true)	253 (75.7%)	128 (75.3%)	125 (76.2%)
Yes or Do Not Know (false)	81 (24.3%)	42 (24.7%)	39 (23.8%)
What should you do if a dog you know has bitten someone?
Call or consult a veterinarian*				<0.001*
No or Do not know (false)	270 (80.8%)	121 (71.2%)	149 (90.9%)
Yes (true)	64 (19.2%)	49 (28.8%)*	15 (9.1%)
Call or consult a doctor*				<0.001*
No or Do not know (false)	242 (72.5%)	102 (60.0%)	140 (85.4%)
Yes (true)	92 (27.5%)	68 (40.0%)*	24 (14.6)
Consult a traditional healer
No (true)	334 (100.0%)	170 (100.0%)	164 (100.0%)
Isolate the dog				0.7
No or Do not know (false)	299 (89.5%)	151 (88.8%)	148 (90.2%)
Yes (true)	35 (10.5%)	19 (11.2%)	16 (9.8%)
Kill the dog*				<0.001*
No (true)	170 (50.9%)	109 (64.1%)*	61 (37.2%)
Yes or Do Not Know (false)	164 (49.1%)	61 (35.9%)	103 (62.8%)
Nothing				0.3
No (true)	310 (92.8%)	160 (94.1%)	150 (91.5%)
Yes or Do Not Know (false)	24 (7.2%)	10 (5.9%)	14 (8.5%)
1 n (%)
2 Fisher's exact test; Pearson's Chi-squared test
*Questions with significantly (p<0.05) more correct answers in one area
