# Supplementary material for: Mixed methods to evaluate knowledge, attitudes and practices (KAP) towards rabies in central and remote communities of Moramanga district, Madagascar
Source: PLoS Negl Trop Dis. 2024 Mar 29;18(3):e0012064. doi: 10.1371/journal.pntd.0012064 (PMC11006160; doi:10.1371/journal.pntd.0012064)
Supplement: S9 Table — (XLSX) [file pntd.0012064.s009.xlsx]

## Sheet: S9_Table
Comparing practices carried out by the member of the household who was bitten to practices that the respondent thought should be carried out in the event of a bite*
Consultation in a health center
		Bite victim* went to health center after being bitten
		Yes	No	Total
Respondent declared that a bitten person should go to a health center after a bite	Yes	12	6	18
	No	3	4	7
	Total	15	10	25
PEP
		Bite victim* received PEP after being bitten
		Yes	No	Do not know	Total
Respondent declared that a bitten person should receive PEP after a bite	Yes	2	0	1	3
	No	10	1	1	12
	Total	12	1	2	15
*The bite victim may or may not be the same person as the respondent: the bite victim is the respondent or another member of the household
