# Supplementary material for: Mixed methods to evaluate knowledge, attitudes and practices (KAP) towards rabies in central and remote communities of Moramanga district, Madagascar
Source: PLoS Negl Trop Dis. 2024 Mar 29;18(3):e0012064. doi: 10.1371/journal.pntd.0012064 (PMC11006160; doi:10.1371/journal.pntd.0012064)
Supplement: S10 Table — (XLSX) [file pntd.0012064.s010.xlsx]

## Sheet: S10_Table
Variables associated to the practice score in the bivariate analysis
Variable	Participants n (%)
Category	with PS* < median	with PS >= median	Overall, N (%)	p-value2
	Low, N=1651	High, N=1691	N=3341
Gender				0.093
Male	75 (55.1)	61 (44.9)	136 (40.7)
Female	88 (45.6)	105 (54.4)	193 (57.8)
Unknown	2 (40.0%)	3 (60.0%)	5 (1.5%)
Age category (years)				0.263
<15	3.00 (42.9%)	4.00 (57.1%)	7.00 (2.1%)
15-25	17.00 (51.5%)	16.00 (48.5%)	33.00 (9.9%)
25-40	66.00 (52.4%)	60.00 (47.6%)	126.00 (37.7%)
40-60	59.00 (52.7%)	53.00 (47.3%)	112.00 (33.5%)
>60	18.00 (35.3%)	33.00 (64.7%)	51.00 (15.3%)
Unknown	2.00 (40.0%)	3.00 (60.0%)	5.00 (1.5%)
Type of area				< 0.001
Remote	111 (67.7)	53 (32.3)	164 (49.1)
Central	54 (31.8)	116 (68.2)	170 (50.9)
Socio-economic status				0.063
Low	90 (54.9%)	74 (45.1%)	164 (49.1%)
High	75 (44.4%)	94 (55.6%)	169 (50.6%)
Unknown	0 (0%)	1 (100%)	1 (0.3%)
Dog ownership in the last five years				0.12
No	104 (46.4)	120 (53.6)	224 (67.0)
Yes	61 (55.5)	49 (44.5)	110 (33.0)
Current dog ownership				0.93
No	139 (49.3)	143 (50.7)	282 (84.4)
Yes	26 (50.0)	26 (50.0)	52 (15.6)
Prior awareness of rabies				0.02
No	19 (70.4)	8 (26.6)	27 (8.0)
Yes	146 (47.6)	161 (52.4)	307 (92.0)
Awareness of the ARTC's existence				0.002
No	151 (53.0)	134 (47.0)	285 (85.3)
Yes	14 (28.6)	35 (71.4)	49 (14.7)
Know a close relative who was bitten				0.62
No	151 (49.8)	152 (50.2)	303 (90.7)
Yes	14 (45.2)	17 (54.8)	31 (9.3)
Benefited from rabies awareness campaign				0.02
No	139 (52.7)	125 (47.3)	264 (79.0)
Yes	26 (37.1)	44 (62.9)	70 (21.0)
Knowledge score >=median				0.002
No	96.00 (57.8%)	70.00 (42.2%)	166.00 (49.70%)
Yes	69.00 (41.1%)	99.00 (58.9%)	168.00 (50.3%)
KS*: Knowledge score; 1 n (%); 2 Pearson's Chi-squared test; Fisher's exact test; 3 P-value calculated without individuals with missing values; Variable noted in bold when p<0,25 were selected for further multivariate analyses.
