# Supplementary material for: Mixed methods to evaluate knowledge, attitudes and practices (KAP) towards rabies in central and remote communities of Moramanga district, Madagascar
Source: PLoS Negl Trop Dis. 2024 Mar 29;18(3):e0012064. doi: 10.1371/journal.pntd.0012064 (PMC11006160; doi:10.1371/journal.pntd.0012064)
Supplement: S11 Table — (XLSX) [file pntd.0012064.s011.xlsx]

## Sheet: S11_Table_PSmodelSelection
Practice score model selection
Number (x) and list of explanatory variables (abreviation)	Coefficients, p values	AIC
Upward procedure
(0) Null model	Estimate Std. Error z value Pr(>|z|)	456.69
	(Intercept) 0.0122 0.1104 0.11 0.912
(1) Area (rem_cen)	(Intercept) -0.7777 0.1692 -4.597 4.28e-06 ***	412.22
	rem_cenCENTRAL 1.5627 0.2379 6.567 5.13e-11 ***
(2) Area (rem_cen) and Awareness of the ARTC's existence (ARTCexist)	Estimate Std. Error z value Pr(>|z|)	407.20
	(Intercept) -0.8927 0.1775 -5.028 4.95e-07 ***
	rem_cenCENTRAL 1.5363 0.2405 6.387 1.69e-10 ***
	ARTCexist1 0.9280 0.3614 2.568 0.0102 *
(3a) Area (rem_cen), Awareness of the ARTC's existence (ARTCexist) and benefitted from an awareness campaign (AwareCamp)	Estimate Std. Error z value Pr(>|z|)	408.62
	(Intercept) -0.9180 0.1811 -5.070 3.97e-07 ***
	rem_cenCENTRAL 1.4989 0.2451 6.117 9.55e-10 ***
	ARTCexist1 0.9003 0.3623 2.485 0.013 *
	AwareCamp1 0.2314 0.3055 0.758 0.449
(3b) Area (rem_cen), Awareness of the ARTC's existence (ARTCexist) and prior awareness of rabies (PriorAwareRabies)	Estimate Std. Error z value Pr(>|z|)	405.76
	(Intercept) -1.6820 0.4801 -3.503 0.00046 ***
	rem_cenCENTRAL 1.5464 0.2422 6.383 1.73e-10 ***
	ARTCexist1 0.8741 0.3623 2.413 0.01583 *
	PriorAwareRabies1 0.8561 0.4749 1.803 0.07147 .
(4) Area (rem_cen), Awareness of the ARTC's existence (ARTCexist), prior awareness of rabies (PriorAwareRabies) and benefitted from an awareness campaign (AwareCamp)	Estimate Std. Error z value Pr(>|z|)	407.52
	(Intercept) -1.6658 0.4800 -3.470 0.00052 ***
	rem_cenCENTRAL 1.5213 0.2472 6.154 7.57e-10 ***
	ARTCexist1 0.8578 0.3631 2.362 0.01816 *
	PriorAwareRabies1 0.8210 0.4793 1.713 0.08675 .
	AwareCamp1 0.1509 0.3097 0.487 0.62599
(5) Area (rem_cen), Awareness of the ARTC's existence (ARTCexist), prior awareness of rabies (PriorAwareRabies), benefitted from an awareness campaign (AwareCamp) and socio-economic score (SE2)	Estimate Std. Error z value Pr(>|z|)	407.19
	(Intercept) -3.719 0.0002 ***
	rem_cenCENTRAL 6.213 5.18e-10 ***
	ARTCexist1 2.251 0.0244 *
	PriorAwareRabies1 1.629 0.1034
	AwareCamp1 0.266 0.7899
	SE2High 1.521 0.1283
(6) Area (rem_cen), Awareness of the ARTC's existence (ARTCexist), prior awareness of rabies (PriorAwareRabies), benefitted from an awareness campaign (AwareCamp), socio-economic score (SE2) and gender (Sex)	Estimate Std. Error z value Pr(>|z|)	408.03
	(Intercept) -3.838 0.000124 ***
	rem_cenCENTRAL 6.133 8.64e-10 ***
	ARTCexist1 2.202 0.027665 *
	PriorAwareRabies1 1.692 0.090712 .
	AwareCamp1 0.134 0.893031
	SE2High 1.570 0.116516
	Sex2 1.077 0.281573
(7) Area (rem_cen), Awareness of the ARTC's existence (ARTCexist), prior awareness of rabies (PriorAwareRabies), benefitted from an awareness campaign (AwareCamp), socio-economic score (SE2), gender (Sex) and benefitted from awareness campaign	Estimate Std. Error z value Pr(>|z|)	408.93
	(Intercept) -1.89735 0.52440 -3.618 0.000297 ***
	rem_cenCENTRAL 1.50644 0.25156 5.989 2.12e-09 ***
	ARTCexist1 0.79899 0.36714 2.176 0.029537 *
	PriorAwareRabies1 0.84303 0.48085 1.753 0.079570 .
	HH5yowndog1 -0.27864 0.26522 -1.051 0.293453
	SE2High 0.37861 0.24897 1.521 0.128338
	Sex2 0.23920 0.25221 0.948 0.342928
	AwareCamp1 0.08282 0.31977 0.259 0.795627
Downward procedure
(7) Area (rem_cen), awareness of the ARTC's existence (ARTCexist), prior awareness of rabies (PriorAwareRabies), household owning a dog during the last 5 years (HH5yowndog), socio-economic score (SE2), gender (Sex) and benefitted from awareness campaign (AwareCamp)	Estimate Std. Error z value Pr(>|z|)	408.93
	(Intercept) -1.89735 0.52440 -3.618 0.000297 ***
	rem_cenCENTRAL 1.50644 0.25156 5.989 2.12e-09 ***
	ARTCexist1 0.79899 0.36714 2.176 0.029537 *
	PriorAwareRabies1 0.84303 0.48085 1.753 0.079570 .
	HH5yowndog1 -0.27864 0.26522 -1.051 0.293453
	SE2High 0.37861 0.24897 1.521 0.128338
	Sex2 0.23920 0.25221 0.948 0.342928
	AwareCamp1 0.08282 0.31977 0.259 0.795627
(6) Area (rem_cen), awareness of the ARTC's existence (ARTCexist), knowledge score (KS2), prior awareness of rabies (PriorAwareRabies), household owning a dog during the last 5 years (HH5yowndog), socio-economic score (SE2) and gender (Sex)	Estimate Std. Error z value Pr(>|z|)	407.00
	(Intercept) -1.9172 0.5195 -3.690 0.000224 ***
	rem_cenCENTRAL 1.5207 0.2457 6.188 6.09e-10 ***
	ARTCexist1 0.8069 0.3662 2.203 0.027564 *
	PriorAwareRabies1 0.8602 0.4768 1.804 0.071186 .
	HH5yowndog1 -0.2702 0.2630 -1.027 0.304210
	SE2High 0.3883 0.2462 1.577 0.114683
	Sex2 0.2480 0.2500 0.992 0.321157
(5) Area (rem_cen), awareness of the ARTC's existence (ARTCexist), prior awareness of rabies (PriorAwareRabies), household owning a dog during the last 5 years (HH5yowndog) and socio-economic score (SE2)	Estimate Std. Error z value Pr(>|z|)	405.98
	(Intercept) -1.7516 0.4885 -3.585 0.000337 ***
	rem_cenCENTRAL 1.5402 0.2449 6.289 3.19e-10 ***
	ARTCexist1 0.8235 0.3647 2.258 0.023952 *
	PriorAwareRabies1 0.8395 0.4746 1.769 0.076901 .
	HH5yowndog1 -0.2959 0.2612 -1.133 0.257216
	SE2High 0.3795 0.2456 1.545 0.122293
(4) Area (rem_cen), awareness of the ARTC's existence (ARTCexist), prior awareness of rabies (PriorAwareRabies) and socio-economic score (SE2)	Estimate Std. Error z value Pr(>|z|)	405.26
	(Intercept) -1.8217 0.4849 -3.757 0.000172 ***
	rem_cenCENTRAL 1.5643 0.2439 6.413 1.43e-10 ***
	ARTCexist1 0.8291 0.3641 2.277 0.022763 *
	PriorAwareRabies1 0.7935 0.4719 1.681 0.092682 .
	SE2High 0.3857 0.2450 1.574 0.115412
(3) Area (rem_cen), awareness of the ARTC's existence (ARTCexist) and prior awareness of rabies (PriorAwareRabies)	Estimate Std. Error z value Pr(>|z|)	405.76
	(Intercept) -1.6820 0.4801 -3.503 0.00046 ***
	rem_cenCENTRAL 1.5464 0.2422 6.383 1.73e-10 ***
	ARTCexist1 0.8741 0.3623 2.413 0.01583 *
	PriorAwareRabies1 0.8561 0.4749 1.803 0.07147 .
(2) Area (rem_cen) and awareness of the ARTC's existence (ARTCexist)	Estimate Std. Error z value Pr(>|z|)	407.20
	(Intercept) -0.8927 0.1775 -5.028 4.95e-07 ***
	rem_cenCENTRAL 1.5363 0.2405 6.387 1.69e-10 ***
	ARTCexist1 0.9280 0.3614 2.568 0.0102 *
(1) Area (rem_cen)	(Intercept) -0.7777 0.1692 -4.597 4.28e-06 ***	412.22
	rem_cenCENTRAL 1.5627 0.2379 6.567 5.13e-11 ***
(0) Null model	Estimate Std. Error z value Pr(>|z|)	456.69
	(Intercept) 0.0122 0.1104 0.11 0.912
Models in bold are the models with the lowest AIC in the upward and downward procedures. Model highlighted in beige is the final model selected
