# Supplementary material for: Mixed methods to evaluate knowledge, attitudes and practices (KAP) towards rabies in central and remote communities of Moramanga district, Madagascar
Source: PLoS Negl Trop Dis. 2024 Mar 29;18(3):e0012064. doi: 10.1371/journal.pntd.0012064 (PMC11006160; doi:10.1371/journal.pntd.0012064)
Supplement: S12 Table — (XLSX) [file pntd.0012064.s012.xlsx]

## Sheet: KAPData
IDmenage	rem_cen	SecoScore	SecoCat	KSCORE	KSC2cl	PSCORE	PSC2cl	Age	Sex	Nbh	Nbchild5y	IDcommune	Fkt	HHowndog	Ndog	NAduDog	NAduMaleDog	Npuppy	SomeVacc	NbVac	NbVaccCard	VaccCardSeen	HH5yowndog	Ndog5y	NvaccDog5y	NChainDog5y	AwareCamp	ARTCexist	PriorAwareRabies	AlTransmit	CattleTransmit	DogTransmit	CatTransmit	LemurTransmit	BirdTransmit	RodentTransmit	CanOtherTransmit	OtherTransmit	TouchTransmit	BiteTransmit	ClawTransmit	MeatTransmit	LickWoundTransmit	UrineFecesTransmit	CanOtherModeTransmit	OtherModeTransmit	BiteNoBloodTransmit	EatMeatTransmit	Death
AD_MNG_Q4_IDMENAGE	REMOTE_CENTRAL	SocioEcoscore	SocioEcoCat	KS	KS2	PS	PS2	age	sexe	DEMOGRAPHIE_MENAGE_NOMBRE_PERSONNE	NB COMPO INF 5 ANS	AD_MNG_Q1_NOM_COMMUNE	ADRESSE_MENAGE_NOM_FKT	ECHIEN_Q35_SI_CHIEN_1	ECHIEN_Q36_SI_CHIEN_OUI	ECHIEN_Q37_SI_CHIEN_OUI_1	ECHIEN_Q38_CHIEN_MAL	ECHIEN_Q39_SI_CHIEN_OUI_2	SI_F36_Q70_Q_MAITRE1	SI_F36_Q71_Q_MAITRE2	SI_F36_CARNET_VACCIN_COUNT	SI_F36_Q71_BIS_Q_MAITRE3	ECHIEN_Q31_SI_CHIEN	ECHIEN_Q32_NOMBRE_CHIEN	ECHIEN_Q33_NBRE_VACCINE	ECHIEN_Q34_CHIEN_ENCHAINE	SOIN_Q77_SENSIBILISATION	SOIN_Q74_CTAR_EXIST	CRAGE_Q40_RAGE_ENTENDU	CRAGE_Q41_RAGE_CONTAGION	CRAGE_Q42A_RAGE_CONTAGION2	CRAGE_Q42B_RAGE_CONTAGION3	CRAGE_Q42C_RAGE_CONTAGION4	CRAGE_Q42D_RAGE_CONTAGION5	CRAGE_Q42E_RAGE_CONTAGION6	CRAGE_Q42F_RAGE_CONTAGION7	CRAGE_Q42G_RAGE_CONTAGION8	CRAGE_Q42H_AUTRE_CONTAG	CRAGE_Q43A_MODE_CONTAGION1	CRAGE_Q43B_MODE_CONTAGION2	CRAGE_Q43C_MODE_CONTAGION3	CRAGE_Q43D_MODE_CONTAGION4	CRAGE_Q43E_MODE_CONTAGION5	CRAGE_Q43F_MODE_CONTAGION6	CRAGE_Q43G_MODE_CONTAGION7	CRAGE_Q43H_AUTRE_CONTAG1	CRAGE_Q44_MODE_CONTAGION8	CRAGE_Q48_CONNAISSANCE_RAGE7	CRAGE_Q45_CONNAISSANCE_RAGE1
18	CENTRAL	1.03279	High	17	High	10	Low	54	2	3	0	1	101	0									1	3	0	0	0	0	1	1	1	1	1	1	0	0	0		0	1	1	2	1	0	1	DOG SALIVA	2	2	1
20	CENTRAL	0.358941	Low	17	High	12	High	73	2	1	0	1	101	0									1	3	0	0	1	0	1	1	1	1	1	2	2	1	0		0	1	1	1	1	1	0		1	1	1
79	CENTRAL	0.454456	Low	11	Low	5	Low	37	2	4	0	1	101	0									0				0	0	1	1	1	2	2	2	0	0	0		1	1	1	0	0	0	0		0	2	0
339	CENTRAL	1.9383	High	15	Low	13	High	32	2	3	0	1	101	0									0				1	1	1	1	2	1	1	2	2	1	0		0	1	1	2	1	2	0		0	2	1
418	CENTRAL	0.629144	High	20	High	14.25	High	57	1	6	0	1	101	0									1	1	1	0	1	1	1	1	1	1	1	2	0	0	0		0	1	1	2	1	0	0		1	1	1
419	CENTRAL	0.292906	Low	16	Low	13	High	26	1	4	1	1	101	0									0				0	0	1	1	0	1	1	2	0	0	0		1	1	1	0	1	1	0		1	1	1
551	CENTRAL	1.62864	High	17	High	12	High	45	2	4	0	1	101	0									0				1	0	1	1	0	1	1	2	0	0	0		0	1	1	0	1	0	0		1	1	1
591	CENTRAL	-0.757506	Low	17	High	11	Low	29	2	4	1	1	101	0									0				0	0	1	1	0	1	1	1	0	1	0		0	1	1	2	1	0	0		1	1	1
740	CENTRAL	0.673412	High	14	Low	13	High	32	1	6	1	1	102	1	1	1	1	0	1	1	1		1	1	0	0	1	0	1	1	1	1	1	2	2	2	0		0	1	1	2	2	2	0		1	2	1
883	CENTRAL	0.19837	Low	17	High	14	High	38	2	2	0	1	103	0									0				1	0	1	1	0	1	1	0	0	0	0		0	1	1	2	1	2	0		0	2	1
1135	CENTRAL	0.141769	Low	20	High	15	High	43	2	5	0	1	103	0									1	1	0	1	1	1	1	1	1	1	1	1	1	1	2		0	1	1	1	1	1	0		1	1	1
1162	CENTRAL	-0.865732	Low	21.25	High	11	Low	60	1	7	0	1	103	1	1	1	0	0	1	1	1		1	2	1	0	0	0	1	1	1	1	1	1	0	1	0		0	1	1	1	1	1	0		1	1	1
1201	CENTRAL	-0.684844	Low	15.25	Low	15	High	21	1	2	0	1	103	0									1	1	1	1	0	0	1	1	2	1	1	2	2	2	0		0	1	0	0	1	0	1	NON STERILE MATERIAL	1	1	1
1233	CENTRAL	0.556496	High	19	High	12.25	High	45	1	7	2	1	103	0									1	1	0	0	0	0	1	1	0	1	1	0	0	0	0		0	1	1	1	2	0	0		1	1	1
1406	CENTRAL	-0.474777	Low	16	Low	11.25	Low	37	2	4	0	1	103	0									0				1	0	1	1	2	1	1	1	2	1	0		0	1	1	0	1	0	0		1	1	1
1641	CENTRAL	0.760066	High	16	Low	14	High	38	1	4	0	1	104	0									0				0	0	1	1	1	1	1	1	1	1	0		1	1	1	0	0	0	0		0	1	1
1701	CENTRAL	2.14897	High	20	High	16	High	45	2	4	0	1	104	0									0				0	0	1	1	0	1	1	1	0	0	0		0	1	1	1	1	1	0		1	1	1
1820	CENTRAL	-0.92548	Low	12	Low	14	High	42	2	7	0	1	104	0									0				0	1	1	0									2	2	1	1	1	1	0		1	1	1
1836	CENTRAL	1.27539	High	19	High	13	High	33	1	1	0	1	102	0									0				0	0	1	1	2	1	1	2	2	2	0		0	1	1	1	1	0	0		1	1	1
2352	CENTRAL	1.7134	High	18.25	High	15	High	50	2	4	0	1	105	0									0				0	1	1	1	0	1	1	0	0	0	0		0	1	1	0	1	0	0		1	1	1
2670	CENTRAL	1.00325	High	17	High	13.5	High	26	2	6	2	1	105	0									1	1	0	0	1	1	1	1	1	1	1	1	1	1	0		0	1	1	0	1	0	0		0	1	1
2671	CENTRAL	-0.250854	Low	17	High	11	Low	52	2	5	0	1	105	0									0				0	0	1	1	0	1	1	0	0	0	0		0	1	1	0	1	0	0		1	1	1
2924	CENTRAL	-0.15641	Low	10	Low	12	High	62	1	4	0	1	105	0									0				0	0	0	0									1	1	1	0	1	1	1	DEPENDING ON THE WEATHER (HOT OR COLD)	1	1	1
2982	CENTRAL	1.0124	High	17	High	13	High	18	1	5	0	1	105	0									1	1	0	1	0	0	1	1	0	1	1	2	0	1	0		0	1	0	0	1	0	0		1	1	1
3044	CENTRAL	1.35956	High	19	High	15	High	46	2	8	1	1	106	0									0				0	1	1	1	0	1	1	0	0	0	0		1	1	1	1	1	0	0		0	2	1
3351	CENTRAL	-1.00464	Low	10	Low	8	Low	34	2	5	1	1	107	0									1	1	0	0	0	0	1	1	2	1	2	2	2	2	2		0	1	2	2	2	2	2		0	1	1
3382	CENTRAL	-0.753003	Low	15	Low	10	Low	49	2	5	0	1	107	0									1	3	0	0	0	0	1	1	2	1	2	2	2	2	2		0	1	1	2	1	2	2		1	1	1
3422	CENTRAL	0.954993	High	17.25	High	10	Low	43	2	5	0	1	107	1	1	1	0	0	1	1	1		1	1	1	1	0	0	1	1	1	1	1	1	2	1	2		2	1	1	1	1	2	2		2	1	1
3453	CENTRAL	-0.365346	Low	20	High	13	High	46	2	4	0	1	107	0									0				0	0	1	1	0	1	1	1	0	0	0		0	1	1	0	1	0	0		1	1	1
3507	CENTRAL	0.742475	High	18	High	12	High	66	2	3	0	1	107	0									0				0	0	1	1	1	1	1	2	0	1	0		0	1	0	1	1	0	0		0	1	1
3535	CENTRAL	1.51041	High	12	Low	10	Low	24	1	1	0	1	107	0									0				0	0	1	1	0	1	0	0	0	0	0		0	1	1	0	0	0	0		0	1	2
3733	CENTRAL	1.11147	High	18.25	High	13	High	76	2	4	0	1	107	0									0				1	0	1	1	1	1	1	1	0	2	1	PIG	1	1	1	1	1	2	0		0	1	1
3739	CENTRAL	1.94842	High	18	High	12	High	75	1	2	0	1	107	0									0				0	0	1	1	0	1	1	0	0	0	0		0	1	0	0	1	0	0		1	1	1
3764	CENTRAL	0.712994	High	17	High	13	High	81	2	3	0	1	107	0									0				0	0	0	1	1	1	1	1	2	1	0		0	1	1	2	1	2	0		1	1	1
3804	CENTRAL	-0.491954	Low	18.25	High	9	Low	55	1	2	0	1	107	0									1	1	0	0	1	0	1	1	0	1	1	0	0	1	0		0	1	1	0	1	0	0		1	1	1
3980	CENTRAL	1.62775	High	17	High	13	High	54	2	5	0	1	101	1	3	2	2	1	1	3	3		1	3	3	0	1	0	1	1	1	2	1	0	0	0	0		0	1	1	2	1	0	0		0	1	1
3982	CENTRAL	1.05178	High	19	High	13	High	63	1	7	0	1	107	1	3	3	1	0	1	3	3		1	3	3	0	1	0	1	1	2	1	1	1	0	1	0		0	1	1	1	1	1	0		1	1	1
3987	CENTRAL	1.51318	High	21	High	14	High	66	2	4	0	1	113	0									0				0	1	1	1	1	1	1	0	0	0	0		0	1	1	1	1	0	0		1	1	1
4029	CENTRAL	0.0295181	Low	16	Low	16	High	85	2	1	0	1	107	1	1	1	0	0	1	1	1		1	1	1	0	1	0	1	1	1	1	1	1	1	1	0		1	1	1	0	1	2	0		1	1	1
4030	CENTRAL	0.611152	High	17	High	11	Low	38	1	4	0	1	107	0									0				0	0	1	1	0	1	0	0	0	0	0		0	1	2	0	1	0	0		1	1	1
4116	CENTRAL	-0.882781	Low	15	Low	9	Low	40	2	4	0	1	107	0									1	2	0	0	0	0	1	1	1	1	1	2	2	2	2		0	1	1	2	0	0	2		2	1	1
4138	CENTRAL	0.863927	High	19	High	11	Low	35	2	5	1	1	107	0									1	1	0	0	1	0	1	1	2	1	1	2	2	2	2		0	1	1	1	1	0	2		1	1	1
4655	CENTRAL	0.230205	Low	17	High	11	Low	17	1	5	1	1	108	0									0				0	1	1	1	0	1	1	1	1	1	0		0	1	1	0	1	2	1	SALIVA	1	1	1
4667	CENTRAL	0.212199	Low	17	High	14	High	13	1	5	1	1	108	0									1	1	0	1	0	0	0	1	0	1	1	1	0	0	0		0	1	1	0	0	0	0		0	1	1
4750	CENTRAL	0.699977	High	16	Low	11	Low	35	2	5	0	1	108	0									1	2	2	0	1	0	1	1	2	1	1	2	2	2	2		0	1	1	0	0	0	0		1	1	1
4787	CENTRAL	0.648006	High	16.25	High	12	High	33	2	6	2	1	108	0									1	1	1	1	0	0	1	1	2	1	1	2	2	2	1	FOSA	0	1	1	2	1	0	0		1	1	1
5131	CENTRAL	1.11933	High	17.25	High	11	Low	60	2	9	1	1	109	0									0				0	0	1	1	2	1	1	1	2	0	0		2	1	1	1	1	2	0		1	1	1
5159	CENTRAL	0.798495	High	18.25	High	7	Low	45	2	5	0	1	109	0									0				0	0	1	1	2	1	1	0	0	0	0		1	1	1	1	1	2	0		1	1	1
5182	CENTRAL	1.90085	High	18	High	15	High	32	2	4	1	1	109	1	1	1	0	0	0				1	1	0	0	0	1	1	1	1	1	1	1	0	0	0		0	1	1	0	1	0	0		0	1	1
5183	CENTRAL	1.47775	High	16	Low	11	Low	32	1	4	1	1	109	0									0				0	0	1	1	0	1	0	2	0	0	0		0	1	0	0	1	0	0		1	2	1
5445	CENTRAL	1.98632	High	20	High	13	High	55	1	3	0	1	109	0									1	1	1	1	0	0	1	1	0	1	1	1	0	0	0		0	1	1	0	1	0	0		1	1	1
5603	CENTRAL	0.730585	High	16	Low	12	High	39	2	5	1	1	109	0									0				0	1	1	1	0	1	1	2	2	0	0		2	1	1	0	1	2	0		1	1	1
5671	CENTRAL	0.916564	High	16.25	High	12	High	60	1	1	0	1	109	0									0				0	0	1	1	0	1	1	1	0	2	0		0	1	1	2	2	0	0		0	0	1
5839	CENTRAL	-0.0516974	Low	11	Low	14	High	64	2	1	0	1	104	0									0				0	0	1	1	2	1	0	2	2	2	0		2	1	2	2	2	2	2		2	0	1
6094	CENTRAL	0.315858	Low	12.25	Low	11	Low	70	2	4	0	1	110	0									0				0	0	1	1	0	1	2	0	0	2	0		1	1	1	2	1	1	0		0	1	1
6651	CENTRAL	-0.923744	Low	12	Low	13	High	74	2	2	0	1	111	0									0				0	0	1	1	2	1	1	2	2	2	2		2	1	1	2	2	2	2		2	2	1
6765	CENTRAL	-0.722211	Low	17	High	10	Low	41	1	7	1	1	111	0									0				0	0	1	1	0	1	1	1	0	2	2		1	1	1	1	1	1	0		1	1	1
6792	CENTRAL	1.08747	High	16	Low	13	High	40	1	7	0	1	111	1	2	2	2	0	0				1	2	0	1	0	0	1	1	0	1	1	0	0	0	0		0	1	1	0	0	0	0		0	0	1
6969	CENTRAL	2.08709	High	18	High	15	High	36	2	5	0	1	111	0									0				0	0	1	1	0	1	0	0	0	0	0		0	1	0	1	1	0	0		1	1	1
6998	CENTRAL	0.368697	Low	16	Low	14	High	31	2	4	0	1	111	0									0				0	0	1	1	0	1	1	0	2	0	2		0	1	0	0	1	0	0		1	0	1
7154	CENTRAL	1.20822	High	20	High	14	High	64	1	4	0	1	111	0									0				0	1	1	1	0	1	1	2	0	0	0		0	1	1	1	1	0	0		1	1	1
7214	CENTRAL	0.941869	High	17.25	High	14	High	53	2	4	0	1	111	0									1	1	0	1	1	0	1	1	0	0	0	0	0	0	0		0	1	1	1	1	0	0		1	1	1
7266	CENTRAL	-0.671034	Low	16.25	High	13	High	69	2	7	0	1	111	0									0				0	0	1	1	2	1	1	0	2	2	2		0	1	1	0	1	2	0		1	1	1
7290	CENTRAL	1.82074	High	17	High	13	High	40	1	2	0	1	111	0									1	1	0	0	0	0	1	1	2	1	1	2	2	0	0		2	1	1	1	1	0	1	SALIVA	1	1	1
7569	CENTRAL	2.50969	High	18	High	14	High	68	2	2	0	1	111	1	3	3	2	0	1	1	1		1	3	1	1	0	0	1	1	2	1	1	2	2	2	0		0	1	1	0	1	0	0		1	0	1
7577	CENTRAL	-0.466779	Low	19	High	12	High	23	1	2	0	1	111	0									1	1	1	1	1	0	1	1	0	1	1	1	0	0	0		0	1	1	0	1	0	0		1	1	1
7688	CENTRAL	-0.757092	Low	15	Low	11	Low	45	2	6	0	1	111	0									1	1	0	0	1	0	1	1	2	1	1	2	2	2	2		0	1	1	2	1	0	2		1	1	1
8278	CENTRAL	1.61901	High	15	Low	9	Low	40	2	5	1	1	112	1	4	4	2	0	1	4	4		1	4	4	0	1	0	1	1	2	1	1	2	2	2	2		0	1	1	0	0	0	0		1	1	1
8383	CENTRAL	-0.757092	Low	17	High	11	Low	45	1	3	0	1	112	0									0				0	0	1	1	2	1	1	2	2	2	2		0	1	1	2	1	0	2		1	1	1
8493	CENTRAL	-1.0029	Low	18	High	13	High	30	2	4	1	1	112	0									0				0	0	1	1	0	1	1	0	0	0	0		0	1	1	0	1	0	0		1	1	1
8687	CENTRAL	0.994468	High	16	Low	13	High	63	1	2	0	1	113	0									0				0	0	1	1	0	1	1	1	1	1	0		0	1	1	0	1	1	0		2	1	1
8717	CENTRAL	0.182223	Low	17	High	14	High	34	2	5	0	1	113	0									1	1	1	0	1	0	1	1	2	1	1	2	0	0	0		0	1	1	0	1	0	0		1	1	0
8749	CENTRAL	0.928221	High	17.25	High	12	High	39	1	5	1	1	113	0									0				1	1	1	1	2	1	1	2	2	2	0		0	1	1	0	1	0	0		1	1	1
8781	CENTRAL	0.0418722	Low	19	High	12	High	65	2	2	0	1	113	0									0				0	0	1	1	1	1	1	1	1	1	0		0	1	1	1	1	2	0		1	1	1
8826	CENTRAL	1.28556	High	15	Low	12	High			4	2	1	113	0									0				1	1	1	1	0	1	1	2	2	2	0		0	1	1	0	1	2	0		2	2	1
8901	CENTRAL	0.182019	Low	14	Low	15	High	43	1	3	0	1	104	0									0				0	0	1	1	0	1	0	0	0	0	0		0	1	0	0	0	0	0		1	1	1
8928	CENTRAL	0.730585	High	17.25	High	13	High	82	2	2	0	1	113	0									0				1	1	1	1	1	1	1	2	2	1	0		0	1	1	2	1	2	0		1	1	1
8966	CENTRAL	0.734674	High	17.25	High	14	High	41	2	5	0	1	113	1	1	1	0	0	0				1	1	0	0	1	0	1	1	1	1	1	2	2	1	0		0	1	1	0	1	0	0		0	1	1
9009	CENTRAL	1.20822	High	14	Low	12	High	40	2	5	0	1	113	0									0				0	0	1	1	0	1	1	2	2	2	0		0	1	1	0	2	2	0		1	2	1
9299	CENTRAL	1.52529	High	21	High	14	High	41	1	5	1	1	101	1	2	2	1	0	1	1	1		1	3	3	1	0	1	1	1	1	1	1	1	0	0	0		0	1	1	0	1	2	0		1	1	1
9379	CENTRAL	1.53799	High	14	Low	12	High	24	2	4	1	1	113	0									0				1	0	1	1	2	1	1	0	2	2	0		0	1	1	0	2	1	0		1	1	1
9556	CENTRAL	-1.02223	Low	12	Low	11	Low			6	1	2	201	0									0				0	0	0	1	2	1	2	2	2	2	2		2	1	2	2	2	2	0		1	1	1
9578	CENTRAL	-0.865732	Low	13.25	Low	12.25	High	38	2	3	0	2	201	0									0				0	1	1	1	1	1	1	1	1	1	0		1	1	1	0	1	1	0		1	1	1
9604	CENTRAL	-0.534915	Low	16	Low	10	Low	25	2	5	1	2	201	0									1	1	1	0	0	0	0	1	0	1	0	0	0	1	0		0	1	1	0	1	0	0		1	1	1
9611	CENTRAL	1.13315	High	18	High	10	Low	44	2	4	0	2	201	1	1	1	0	0	0				1	1	0	0	1	0	1	1	2	1	1	2	2	2	2		0	1	1	0	1	0	0		1	1	1
9680	CENTRAL	1.44613	High	16	Low	13	High	33	2	6	0	2	201	0									0				0	0	1	1	0	1	0	0	0	0	0		0	1	0	0	0	0	0		0	0	1
9682	REMOTE	-1.31904	High	18.25	High	12	High	33	2	8	1	2	210	1	1	1	1	0	2				1	1	0	0	0	0	1	1	1	1	1	2	2	1	0		1	1	1	1	1	0	0		1	1	1
9698	CENTRAL	-0.502527	Low	14.25	Low	11	Low	45	1	6	1	2	201	0									0				1	0	1	1	2	1	1	2	2	2	2		0	1	1	0	1	0	0		0	1	1
9817	CENTRAL	-0.832902	Low	17	High	11	Low	34	2	4	0	2	201	0									0				0	1	1	1	2	1	1	2	2	2	2		0	1	1	0	1	0	2		1	1	1
9818	CENTRAL	-0.832902	Low	13	Low	12	High	54	1	3	0	2	201	0									0				0	1	1	1	2	1	1	0	2	1	0		1	1	1	0	1	2	0		1	1	1
10002	CENTRAL	-0.608932	Low	17.25	High	14	High	20	1	4	0	2	201	0									0				0	1	1	1	0	1	1	1	2	1	0		0	1	1	0	1	0	0		1	1	1
10165	CENTRAL	0.168725	Low	19	High	13	High	82	2	2	0	2	202	0									0				0	0	0	1	2	1	1	0	0	0	0		0	1	1	0	1	0	0		1	1	1
10200	CENTRAL	-0.517884	Low	2.25	Low	9	Low	22	2	4	0	2	202	0									0				0	0	0	2									2	2	2	2	2	2	2		2	1	2
10569	REMOTE	-1.42827	High	16.25	High	12	High	48	1	4	1	2	204	0									0				0	0	1	1	1	1	1	2	0	1	2		1	1	1	1	2	1	2		2	1	1
10584	REMOTE	-0.39373	High	16.25	High	14	High	40	2	7	0	2	204	0									0				1	1	1	1	2	1	1	2	2	1	0		1	1	1	1	1	1	0		1	1	1
10593	REMOTE	-0.208191	High	15	Low	12	High	54	2	3	0	2	204	0									0				1	0	1	1	2	1	1	2	2	0	0		2	1	1	1	1	2	0		1	1	1
10706	REMOTE	-2.54373	Low	14	Low	11	Low	38	1	6	0	2	204	1	1	1	1	0	0				1	1	0	0	0	0	1	1	2	1	2	2	2	2	2		0	1	2	0	0	0	0		1	1	1
10777	REMOTE	-1.69364	Low	17	High	11	Low	51	2	6	0	2	204	1	1	1	0	0	0				1	1	0	0	0	0	1	1	2	1	1	2	2	2	2		0	1	1	0	1	0	0		1	1	1
10813	REMOTE	-1.71662	Low	12	Low	11	Low	41	2	3	0	2	204	1	1	0	0	1	0				1	1	0	0	0	0	1	1	2	1	2	2	2	2	2		2	1	1	2	2	2	2		2	1	1
10814	REMOTE	-1.87228	Low	15	Low	11	Low	40	1	5	1	2	204	0									0				1	0	1	1	2	1	1	2	2	2	2		0	1	1	0	0	0	0		1	1	1
10817	REMOTE	-1.49967	High	12.25	Low	10	Low	48	2	3	0	2	204	1	1	1	0	0	0				0				0	0	0	2									1	1	1	1	1	1	2		0	1	1
10900	REMOTE	-1.87228	Low	14	Low	13	High			7	2	2	204	0									1	1	0	0	0	0	1	1	2	1	1	2	2	2	0		0	1	1	0	0	0	0		0	1	1
10909	REMOTE	-0.238823	High	14	Low	10	Low	38	2	5	0	2	204	0									0				1	0	1	1	1	1	2	2	0	1	2		1	1	0	0	1	0	0		0	1	1
10911	REMOTE	-0.479384	High	11.25	Low	11	Low	53	1	7	1	2	204	0									0				1	0	1	1	0	1	0	0	0	0	0		0	1	0	0	2	2	0		2	1	1
10914	REMOTE	-0.953761	High	18	High	11	Low	41	1	1	0	2	204	0									0				0	0	0	1	1	1	1	2	0	0	0		1	1	1	0	1	0	0		1	1	1
11769	REMOTE	-0.39373	High	16	Low	11	Low	57	2	4	0	2	206	0									0				0	0	1	1	2	1	1	2	2	2	2		0	1	1	0	1	0	0		1	1	1
11900	REMOTE	-1.87228	Low	20.25	High	13	High	72	1	3	0	2	206	0									1	1	0	0	0	0	1	1	1	1	1	2	0	0	0		0	1	1	1	1	0	0		2	1	1
11919	REMOTE	-2.54373	Low	19	High	13	High	32	2	8	1	2	206	1	1	1	0	0	0				0				0	0	1	1	1	1	1	0	0	2	0		0	1	1	2	1	0	0		1	2	1
11950	REMOTE	-1.62973	High	19	High	11	Low	64	1	6	0	2	206	0									0				0	0	1	1	1	1	1	2	0	1	0		1	1	1	1	1	0	0		1	1	1
11960	REMOTE	-0.121303	High	15.25	Low	11	Low	53	1	5	0	2	206	0									1	2	1	0	0	0	1	1	1	1	1	2	2	2	2		0	1	1	0	1	0	0		0	1	1
11969	REMOTE	-1.87228	Low	14	Low	11	Low	31	1	8	2	2	206	0									0				0	0	1	1	0	1	0	2	2	2	2		0	1	1	0	2	2	2		1	1	1
11970	REMOTE	-0.894086	High	16	Low	13	High	64	2	2	0	2	206	0									0				0	0	1	1	1	1	2	2	2	2	2		0	1	1	0	1	0	0		1	1	1
11991	REMOTE	-1.18572	High	16	Low	11	Low	30	2	5	1	2	206	0									0				0	0	1	1	2	1	1	2	2	2	2		0	1	1	0	1	0	0		2	1	1
12110	REMOTE	-2.54373	Low	15.25	Low	11	Low	31	2	7	0	2	206	0									1	6	0	0	0	0	1	1	1	1	0	2	2	2	2		0	1	2	0	1	0	0		0	1	1
12310	CENTRAL	-0.159678	Low	13.25	Low	9	Low	18	2	4	0	2	207	0									0				1	0	1	1	2	1	2	2	2	2	2		0	1	1	2	2	0	2		0	1	1
12311	CENTRAL	-0.276784	Low	14.25	Low	10	Low			8	1	2	207	0									0				1	0	1	1	2	1	1	2	2	2	2		0	1	1	2	1	0	0		2	1	1
12652	REMOTE	-2.40335	Low	14	Low	11	Low	46	2	3	0	2	208	0									0				0	0	1	1	0	1	1	1	2	2	0		0	1	1	0	1	0	0		0	1	1
12654	REMOTE	-2.26297	Low	15	Low	14	High	62	1	2	0	2	208	0									0				0	0	1	1	2	1	2	2	2	1	0		1	1	1	1	1	1	0		1	1	1
12668	REMOTE	-2.54373	Low	11	Low	11	Low	55	2	2	0	2	208	0									0				0	1	1	2									1	1	1	1	1	1	0		1	1	1
12701	REMOTE	-1.88838	Low	15	Low	11	Low	47	2	4	0	2	208	1	1	1	1	0	0				1	1	0	0	0	0	1	1	0	1	2	0	0	0	1	MYSTICAL CREATURE	0	1	0	0	1	2	0		1	1	1
12708	REMOTE	-2.02875	Low	12	Low	9	Low	40	1	6	1	2	208	0									0				0	0	1	2									0	1	1	1	2	1	0		1	1	1
12715	REMOTE	-1.21692	High	15	Low	10	Low	42	2	7	1	2	208	0									1	1	0	0	0	0	1	1	2	1	2	2	2	2	2		0	1	1	0	1	0	0		1	1	1
12791	REMOTE	-1.14531	High	21.25	High	12	High	64	1	4	1	2	208	0									0				0	0	1	1	1	1	1	1	1	1	0		0	1	1	1	1	0	0		0	1	1
12795	REMOTE	-1.3573	High	18	High	10	Low	25	2	4	1	2	208	0									1	2	0	0	0	0	0	1	1	1	1	1	0	1	0		1	1	1	0	1	0	0		1	1	1
12820	REMOTE	-1.45947	High	15	Low	11	Low	28	1	4	0	2	208	0									0				0	0	1	1	0	1	2	2	2	2	0		0	1	2	1	1	2	0		1	1	1
12829	REMOTE	-1.62973	High	20.25	High	14	High	72	1	3	0	2	208	0									0				0	0	1	1	1	1	1	1	0	0	0		1	1	1	1	1	0	0		1	1	1
12840	REMOTE	-1.30381	High	19	High	10	Low	52	1	3	0	2	208	0									1	2	0	0	0	0	1	1	1	1	1	0	0	0	0		0	1	1	0	1	0	0		1	1	1
12850	REMOTE	-2.30118	Low	2	Low	6	Low	52	2	7	1	2	208	0									0				0	0	1	2									2	2	2	2	2	2	2		2	1	1
12858	REMOTE	-2.30118	Low	15	Low	9	Low	31	1	4	2	2	208	0									0				0	1	1	1	1	1	1	2	2	1	0		2	1	1	2	2	2	0		1	1	1
12908	REMOTE	-1.88838	Low	13	Low	14	High	42	2	5	0	2	208	1	2	2	2	0	0				1	2	0	0	1	0	1	1	0	1	1	2	2	2	0		0	1	1	2	1	2	0		0	1	1
12950	REMOTE	0.0821627	High	14.25	Low	12	High	34	2	7	1	2	208	0									0				0	0	1	1	1	1	2	2	2	0	0		0	1	0	1	1	1	0		2	1	1
12953	REMOTE	-0.694258	High	14	Low	11	Low	25	2	5	1	2	208	0									0				1	1	1	1	2	1	1	2	2	2	2		0	1	1	0	1	0	0		0	1	1
12978	REMOTE	-2.1608	Low	16.25	High	14	High	36	1	6	0	2	208	1	1	1	1	0	0				1	1	0	0	0	0	1	1	0	1	1	2	2	2	0		0	1	1	0	1	0	0		1	1	1
12979	REMOTE	-1.25521	High	20	High	11	Low	55	1	6	0	2	208	0									1	1	0	0	0	1	1	1	0	1	0	0	0	0	0		0	1	1	1	1	0	0		1	1	1
13010	REMOTE	-2.25973	Low	19.25	High	11	Low	45	1	11	2	2	208	0									1	1	0	0	0	0	1	1	1	1	1	1	2	1	0		0	1	1	1	1	1	0		1	1	1
13033	REMOTE	-2.54373	Low	13	Low	9	Low	33	1	7	1	2	208	0									1	1	0	0	1	0	1	1	0	1	1	0	0	1	0		0	1	1	0	1	0	0		1	2	1
13035	REMOTE	-2.40335	Low	15.25	Low	11	Low	28	2	5	1	2	208	1	1	1	1	0	0				1	1	0	0	0	0	1	1	2	1	1	2	2	2	2		0	1	1	2	0	0	0		0	1	1
13043	REMOTE	-2.30118	Low	20	High	13	High	69	1	2	0	2	209	0									1	1	0	0	0	0	1	1	1	1	1	0	0	0	0		0	1	1	0	1	0	0		1	1	1
13044	REMOTE	-1.67038	Low	18	High	11	Low	40	2	8	0	2	209	1	1	1	0	0	0				1	1	0	0	0	0	1	1	1	1	1	2	2	0	2		0	1	1	0	1	0	0		1	1	1
13046	REMOTE	-2.30118	Low	15	Low	11	Low	25	2	4	1	2	209	0									0				0	0	0	1	2	1	1	2	2	2	2		0	1	1	0	0	0	0		1	1	1
13055	REMOTE	-2.50029	Low	11	Low	10	Low	19	1	2	0	2	209	0									0				0	0	0	1	2	1	2	2	2	2	0		0	1	0	2	2	2	0		2	2	1
13086	REMOTE	-2.54373	Low	14	Low	9	Low	29	1	1	0	2	209	0									0				0	0	1	1	1	1	1	0	0	1	0		0	1	2	2	2	2	0		0	2	1
13088	REMOTE	-2.30118	Low	12.25	Low	11	Low	35	2	9	2	2	209	0									1	2	0	0	0	0	1	1	2	1	2	2	2	2	2		2	1	2	2	2	2	2		1	1	1
13096	REMOTE	-0.485207	High	18	High	11	Low	32	1	5	1	2	209	0									0				0	0	1	1	1	1	1	2	0	1	0		0	1	1	0	1	0	0		1	1	1
13107	REMOTE	-0.966685	High	17	High	10	Low	27	2	4	1	2	209	0									0				0	1	1	1	1	1	1	1	2	1	0		1	1	1	2	1	2	0		1	1	1
13114	REMOTE	-2.54373	Low	21.25	High	11	Low	50	2	9	0	2	209	1	1	1	0	0	0				1	1	0	0	0	0	1	1	1	1	1	2	0	0	0		0	1	1	1	1	1	0		1	1	1
13146	REMOTE	-0.770707	High	17	High	11	Low	11	2	4	0	2	209	0									0				0	0	1	1	0	1	1	0	0	1	0		0	1	1	0	1	0	0		1	1	1
13168	REMOTE	-2.02043	Low	16	Low	11	Low	48	1	4	0	2	209	1	1	0	0	1	0				1	1	0	0	0	0	1	1	2	1	2	2	2	2	2		0	1	1	0	1	0	0		1	1	1
13178	REMOTE	-1.21692	High	16.25	High	11	Low	58	1	6	0	2	209	1	4	4	4	0	0				1	4	0	0	0	0	1	1	2	1	1	2	2	2	2		0	1	1	0	0	0	0		1	1	1
13225	REMOTE	-2.30118	Low	18	High	11	Low	37	1	7	1	2	209	0									1	2	0	0	1	1	1	1	1	1	1	2	2	0	0		0	1	1	0	1	0	0		1	1	1
13234	REMOTE	-1.62973	High	17	High	11	Low	26	2	4	0	2	209	0									0				0	0	1	1	1	1	1	2	0	1	0		0	1	1	0	1	0	0		1	1	1
13237	REMOTE	-2.54373	Low	15	Low	11	Low	29	1	5	1	2	209	0									0				0	0	1	1	2	1	1	2	2	2	0		2	1	0	0	1	0	0		1	0	1
13264	REMOTE	-1.3573	High	17.25	High	11	Low	61	1	6	1	2	209	1	1	1	1	0	1	1	1		1	1	1	0	0	0	1	1	2	1	1	2	2	2	2		0	1	1	0	1	0	0		1	1	1
13362	REMOTE	-2.54373	Low	16	Low	13	High	56	2	6	0	2	210	0									0				0	0	1	1	2	1	1	2	2	2	2		0	1	1	0	0	0	0		1	1	1
13367	REMOTE	-1.62973	High	14	Low	10	Low	52	2	3	0	2	210	1	1	1	0	0	0				1	1	0	0	0	0	1	1	2	1	1	2	2	2	0		0	1	0	0	0	0	0		2	1	1
13371	REMOTE	-2.54373	Low	14	Low	11	Low	61	1	10	0	2	210	0									1	2	0	0	0	0	1	1	0	1	2	2	2	2	2		0	1	1	0	0	0	0		2	1	1
13377	REMOTE	-2.54373	Low	15	Low	11	Low	46	1	10	1	2	210	0									0				0	0	1	1	1	1	2	2	2	2	0		0	1	0	0	0	0	0		1	1	1
13398	REMOTE	-0.786333	High	11	Low	12	High			7	1	2	210	1	1	1	1	0	0				1	1	0	0	0	0	1	2									0	1	1	0	1	2	0		1	1	1
13400	REMOTE	-2.40335	Low	14.25	Low	14	High	56	1	8	1	2	210	0									0				0	0	1	1	2	1	2	2	2	2	2		0	1	0	0	0	0	0		1	1	1
13402	REMOTE	-1.7319	Low	15.25	Low	11	Low	43	1	11	3	2	210	1	1	1	0	0	0				1	1	0	0	0	0	1	1	1	1	2	2	2	2	2		0	1	0	0	0	0	0		1	1	1
13471	REMOTE	-2.30118	Low	15	Low	12	High	44	2	6	0	2	210	1	1	1	1	0	0				1	1	0	0	0	0	1	1	1	1	0	0	0	0	0		0	1	2	2	1	2	0		2	2	1
13492	REMOTE	-2.30118	Low	0	Low	4	Low	73	1	6	0	2	210	1	1	1	1	0	0				1	1	0	0	0	0	0	2									2	2	2	2	2	2	0		2	2	0
13500	REMOTE	-1.48935	High	14	Low	11	Low	47	1	8	0	2	210	1	1	1	1	0	0				1	1	0	0	0	1	1	1	0	1	0	0	0	0	0		0	1	2	0	1	2	0		2	2	1
13501	REMOTE	-2.30118	Low	18	High	12	High	24	1	3	1	2	210	0									0				0	0	1	1	1	1	1	0	2	1	0		0	1	1	1	1	0	0		1	1	1
14361	REMOTE	-0.982785	High	18	High	11	Low	38	1	7	1	2	211	0									0				0	0	1	1	2	1	1	0	0	0	0		0	1	1	0	1	0	0		1	1	1
14362	REMOTE	-0.982785	High	18	High	11	Low	31	1	5	1	2	211	0									0				0	0	1	1	0	1	1	0	0	0	0		0	1	1	0	1	0	0		1	1	1
14368	REMOTE	-2.00986	Low	19	High	13	High	26	2	3	1	2	211	0									0				0	0	1	1	2	1	1	2	0	0	0		0	1	1	0	1	0	0		1	1	1
14378	REMOTE	-1.62973	High	15	Low	15	High	42	1	3	0	2	211	0									0				0	0	1	1	1	1	1	2	2	2	0		0	1	1	0	0	0	0		1	1	1
15390	REMOTE	-1.63335	Low	13.25	Low	12	High	46	2	7	1	3	302	0									1	2	0	0	0	0	1	1	2	1	2	2	2	2	0		0	1	2	2	1	2	0		1	2	1
15425	REMOTE	-0.694258	High	15.25	Low	12	High	45	1	5	1	3	302	1	1	1	0	0	0				1	1	0	0	0	0	1	1	2	1	2	2	2	2	2		0	1	1	0	2	0	0		1	1	1
15432	REMOTE	-1.66384	Low	7	Low	12	High	39	2	4	0	3	302	0									0				0	0	1	2									0	1	0	0	2	2	2		0	2	1
15433	REMOTE	-1.87228	Low	15.25	Low	14	High	59	2	4	0	3	302	0									1	1	0	0	0	0	1	1	0	1	1	2	2	2	2		0	1	2	2	1	0	2		1	1	1
15451	REMOTE	-1.87228	Low	14	Low	11	Low	47	2	9	1	3	302	0									1	1	0	0	0	0	1	1	1	1	1	2	2	2	0		0	1	1	2	0	2	0		1	1	1
15456	REMOTE	-2.54373	Low	16	Low	12	High	33	1	7	0	3	302	0									1	1	0	0	1	0	1	1	1	1	1	0	0	1	0		0	1	2	2	1	2	0		1	1	1
15474	REMOTE	-1.7319	Low	19	High	11	Low	50	1	4	0	3	302	0									1	3	0	0	0	0	1	1	1	1	1	1	0	1	0		0	1	1	0	1	0	0		1	1	1
15476	REMOTE	-1.87228	Low	17	High	11	Low	28	2	3	0	3	302	0									0				0	0	1	1	0	1	1	0	0	0	0		0	1	1	0	1	0	0		1	1	1
15837	REMOTE	-2.54373	Low	19	High	11	Low	62	2	8	0	3	304	0									0				0	0	1	1	1	1	1	0	0	0	0		0	1	1	0	1	0	0		1	1	1
15840	REMOTE	-0.249174	High	12	Low	11	Low	36	2	6	1	3	304	0									1	1	0	0	0	0	1	1	2	1	2	2	2	2	0		0	1	1	0	2	2	2		1	1	1
15843	REMOTE	-1.16617	High	17	High	13	High	29	2	3	0	3	304	0									0				0	0	1	1	0	1	1	0	0	0	0		0	1	1	0	1	0	0		1	1	1
15845	REMOTE	-1.1082	High	18.25	High	12	High	47	2	6	0	3	304	0									1	1	0	0	1	0	1	1	0	1	1	0	0	0	0		0	1	1	0	1	0	0		1	1	1
15852	REMOTE	-1.25712	High	16	Low	13	High	29	2	4	1	3	304	0									0				0	0	1	1	0	1	1	2	0	0	0		0	1	1	0	0	0	0		1	1	1
15918	REMOTE	-0.920377	High	16.25	High	13	High	46	1	7	1	3	304	0									0				1	0	1	1	2	1	1	2	2	2	2		0	1	1	0	1	0	0		0	1	1
15937	REMOTE	-1.19914	High	17	High	11	Low	48	1	7	1	3	304	0									0				0	0	1	1	2	1	1	2	2	2	2		0	1	1	0	1	0	0		1	1	1
15979	REMOTE	-0.694258	High	19.25	High	10	Low	61	1	7	1	3	304	0									0				0	0	1	1	1	1	1	0	0	0	0		2	1	1	1	1	1	0		1	2	1
16597	CENTRAL	-1.03928	Low	16	Low	10	Low	25	2	4	0	3	305	0									0				1	0	1	1	0	1	1	2	2	2	0		0	1	1	0	1	0	0		0	0	1
16600	CENTRAL	-0.880055	Low	17	High	14	High	36	2	4	0	3	305	1	1	1	0	0	0				1	1	0	0	0	0	1	1	0	1	1	0	0	0	0		0	1	1	0	1	0	0		1	1	1
16616	CENTRAL	-0.895666	Low	19	High	7	Low	29	1	3	1	3	305	0									0				0	0	1	1	1	1	1	2	2	1	1	SNAKE	0	1	2	1	1	1	0		1	0	1
R1001	CENTRAL	1.96214	High	16	Low	14	High	56	1	3	0	1	101	0									0				0	0	1	1	2	1	1	2	2	2	2		2	1	1	1	1	1	2		1	2	1
R1003	CENTRAL	1.2856	High	10	Low	10	Low	30	2	3	0	1	101	0									0				0	0	0	2									1	1	1	1	1	1	0		1	1	1
R1005	CENTRAL	2.66375	High	19	High	13	High	46	2	1	0	1	101	0									0				0	1	1	1	1	1	1	0	0	2	0		0	1	1	0	1	0	0		1	1	1
R1007	CENTRAL	1.77774	High	18	High	12	High	47	2	1	0	1	101	0									0				1	0	1	1	0	1	1	0	0	0	0		0	1	1	0	1	0	0		0	1	1
R1009	CENTRAL	-0.286187	Low	11.25	Low	14	High	20	2	1	0	1	101	0									0				0	1	0	1	0	1	2	2	2	2	2		2	1	1	2	1	1	0		2	1	1
R1012	CENTRAL	2.91093	High	18	High	13	High	66	1	2	0	1	101	1	2	2	1	0	1	2	2		1	2	2	1	0	0	1	1	0	1	2	0	0	0	0		0	1	1	1	2	2	0		1	0	1
R1016	CENTRAL	2.29163	High	16	Low	15	High	43	2	4	0	1	101	1	2	2	1	0	1	0	0		1	4	0	0	1	1	1	1	2	1	1	2	2	1	0		0	1	1	0	1	1	0		1	1	1
R1017	CENTRAL	1.43122	High	14.25	Low	13	High	46	2	5	0	1	101	0									0				0	0	1	1	0	1	0	0	0	0	0		0	1	0	0	0	0	0		1	2	1
R1021	CENTRAL	-0.178602	Low	17	High	11	Low	30	1	7	1	1	101	1	2	2	1	0	0				1	2	0	0	0	0	1	1	0	1	1	0	0	1	0		0	1	1	2	1	2	0		1	1	1
R1024	CENTRAL	1.19336	High	16.25	High	11	Low	14	1	5	0	1	102	0									0				1	0	1	1	2	1	1	2	2	2	2		0	1	1	0	1	0	0		1	1	1
R1028	CENTRAL	-0.0830308	Low	17.25	High	12	High	25	1	3	0	1	103	0									0				0	0	1	1	2	1	1	0	0	0	0		0	1	1	0	0	0	0		0	1	1
R1029	CENTRAL	0.925495	High	19.25	High	10	Low	27	2	4	0	1	103	0									0				1	0	1	1	2	1	1	1	0	0	0		0	1	1	0	1	0	0		1	1	1
R1032	CENTRAL	0.0331288	Low	20	High	13	High	58	2	2	0	1	103	1	1	1	0	0	0				1	3	0	0	1	1	1	1	0	1	1	1	0	2	2		0	1	1	1	1	0	0		1	1	1
R1034	CENTRAL	0.470074	Low	18	High	14	High	38	2	6	0	1	103	1	2	2	1	0	1	2	2		1	2	2	1	1	0	1	1	0	1	1	0	0	0	0		0	1	1	0	1	0	1	SALIVA	1	1	1
R1051	CENTRAL	1.10631	High	21	High	15	High	61	2	2	0	1	105	1	1	1	0	0	1	1	1		0				0	1	1	1	1	1	1	1	0	0	0		0	1	1	1	0	0	0		1	1	1
R1055	CENTRAL	2.89225	High	19	High	15	High	49	1	3	0	1	106	0									0				0	0	1	1	1	1	1	1	1	0	0		0	1	1	1	1	1	0		1	1	0
R1057	CENTRAL	1.86013	High	17	High	13	High	44	2	4	0	1	106	0									0				0	1	1	1	0	1	1	0	0	0	0		0	1	1	0	1	0	0		1	1	1
R1061	CENTRAL	0.791231	High	17	High	14	High	34	2	5	1	1	107	0									0				0	0	1	1	0	1	0	0	0	0	0		0	1	1	1	1	0	0		1	1	1
R1063	CENTRAL	-0.102358	Low	15	Low	12	High	23	1	3	1	1	107	0									0				0	0	1	1	2	1	1	2	2	2	2		0	1	0	0	1	0	0		1	1	1
R1067	CENTRAL	0.816156	High	8	Low	13	High	27	2	3	1	1	107	0									0				0	0	1	1	2	1	2	2	2	2	2		2	1	2	2	2	2	2		2	2	1
R1069	CENTRAL	-0.380584	Low	15	Low	11	Low	37	1	1	0	1	107	0									0				0	0	1	1	1	1	1	2	2	2	2		0	1	0	0	0	0	0		0	1	1
R1082	CENTRAL	-0.100622	Low	18	High	10	Low	25	1	3	0	1	108	0									0				0	0	0	1	0	1	1	0	0	0	0		0	1	1	0	1	0	0		1	1	1
R1089	CENTRAL	0.149278	Low	11	Low	10	Low	21	2	7	0	1	108	0									0				1	0	1	1	2	1	2	2	2	2	2		0	1	2	2	2	2	2		2	1	1
R1091	CENTRAL	-0.618058	Low	11	Low	13	High	20	2	3	1	1	108	0									0				0	0	0	2									0	1	1	0	2	0	0		0	1	1
R1093	CENTRAL	-0.388093	Low	15.25	Low	10	Low	64	2	5	0	1	108	0									0				0	0	1	1	2	1	2	2	2	2	2		0	1	1	1	1	2	2		1	1	1
R1094	CENTRAL	0.522004	High	16.25	High	9	Low	29	2	4	1	1	108	0									0				1	0	1	1	0	1	1	0	0	0	2		0	1	1	0	1	0	2		1	1	1
R1097	CENTRAL	-0.301425	Low	16	Low	11	Low	30	1	7	1	1	109	0									0				0	0	1	1	2	1	2	2	2	1	0		0	1	1	2	1	0	0		1	1	1
R1099	CENTRAL	0.559222	High	15	Low	10	Low	27	2	3	1	1	109	0									0				1	0	1	1	2	1	1	2	2	0	0		2	1	1	2	1	1	0		1	1	1
R1101	CENTRAL	0.532152	High	16	Low	14	High	33	2	4	0	1	109	1	1	1	1	0	1	1	1		0				1	0	1	1	0	1	0	0	0	0	0		1	1	1	0	1	0	0		1	1	1
R1103	CENTRAL	-0.100622	Low	19	High	11	Low	16	1	5	0	1	109	0									0				0	0	1	1	0	1	1	1	0	0	0		0	1	1	0	1	0	0		1	1	1
R1105	CENTRAL	-0.119949	Low	22	High	13	High	52	2	1	0	1	109	0									0				0	0	1	1	0	1	1	1	0	0	0		0	1	1	1	1	0	0		1	1	1
R1109	CENTRAL	-0.366709	Low	21	High	13	High	47	2	3	0	1	110	0									0				1	0	1	1	0	1	1	2	0	0	0		0	1	1	1	1	0	0		1	1	1
R1112	CENTRAL	1.68825	High	18	High	12	High	11	2	7	1	1	110	0									0				1	0	1	1	0	1	0	0	0	0	0		0	1	0	0	1	0	0		1	0	1
R1120	CENTRAL	-0.129078	Low	20	High	12	High	20	1	5	0	1	111	0									0				0	0	1	1	2	1	1	2	0	0	0		0	1	1	1	1	0	0		1	1	1
R1122	CENTRAL	2.66338	High	16	Low	15	High	34	2	4	0	1	111	0									0				0	1	1	1	2	1	0	0	2	2	0		0	1	1	0	0	0	0		1	1	1
R1129	CENTRAL	-0.440438	Low	15.25	Low	13	High	39	2	7	2	1	111	0									0				1	0	1	1	0	1	1	2	2	2	0		1	1	1	2	1	0	0		1	1	1
R1132	CENTRAL	0.628744	High	16	Low	10	Low	20	2	4	2	1	111	0									0				1	0	1	1	2	1	1	2	2	2	0		0	1	1	0	1	2	0		1	2	1
R1136	CENTRAL	1.05228	High	16.25	High	11	Low	49	2	5	1	1	111	0									1	2	0	0	1	0	1	1	1	1	1	1	2	1	1	BAT	2	1	1	2	1	2	0		1	1	1
R1138	CENTRAL	2.32566	High	17.25	High	11	Low	57	1	4	0	1	111	0									0				1	0	1	1	0	1	1	0	0	0	0		2	1	1	1	1	2	0		1	1	1
R1140	CENTRAL	0.280367	Low	15.25	Low	13	High	46	2	2	0	1	112	0									0				0	0	1	1	2	1	1	1	1	1	0		1	1	1	0	1	0	0		1	1	1
R1142	CENTRAL	-0.923744	Low	16	Low	13	High	36	2	4	1	1	112	0									0				0	0	1	1	0	1	1	0	0	0	0		1	1	0	1	0	1	0		1	1	1
R1143	CENTRAL	-0.28246	Low	18.25	High	14	High	49	2	2	0	1	112	0									0				0	1	1	1	0	1	1	0	0	0	0		1	1	1	1	1	1	0		1	1	1
R1144	CENTRAL	1.2873	High	21.25	High	13	High	47	2	3	0	1	112	0									0				1	0	1	1	1	1	1	1	0	0	0		0	1	1	2	1	0	0		1	1	1
R1145	CENTRAL	0.865663	High	17	High	13	High	21	1	3	1	1	112	0									0				0	0	1	1	0	1	0	0	0	0	0		0	1	1	0	1	0	0		1	1	1
R1146	CENTRAL	0.816156	High	19	High	14	High	31	1	4	0	1	112	0									0				0	0	1	1	2	1	1	1	0	2	0		0	1	1	0	1	0	0		1	1	1
R1148	CENTRAL	1.0208	High	16	Low	12	High	35	1	4	0	1	112	0									0				0	0	1	1	0	1	0	0	0	0	0		0	1	0	0	1	0	0		1	1	1
R1149	CENTRAL	-0.0349331	Low	11	Low	12	High	50	2	4	0	1	112	0									0				0	0	0	2									0	1	1	0	1	0	0		2	1	1
R1154	CENTRAL	-0.938982	Low	16.25	High	12	High	26	1	3	0	1	113	0									0				0	0	1	1	2	1	2	2	2	2	2		0	1	1	1	1	0	0		1	1	1
R1163	CENTRAL	1.64368	High	15	Low	14	High	23	2	3	1	1	113	0									0				1	0	1	1	1	1	0	1	2	1	0		0	1	1	0	0	0	0		0	1	1
R1167	CENTRAL	-0.0263735	Low	14	Low	11.25	Low	24	1	1	0	1	113	0									0				0	0	1	1	0	1	0	0	0	0	0		0	1	0	1	1	1	0		1	1	0
R1187	CENTRAL	2.08694	High	19	High	14	High	32	1	1	0	1	104	0									0				1	0	1	1	1	1	1	2	2	2	2		0	1	1	0	1	0	0		1	1	1
R1189	CENTRAL	1.35023	High	17	High	11	Low	25	1	2	0	1	104	0									0				0	0	1	1	2	1	1	1	0	0	0		0	1	1	2	1	0	1	CONTAMINATION FROM A RABID INDIVIDUAL	1	1	1
R1194	CENTRAL	-0.384673	Low	18	High	14	High	40	2	1	0	1	109	0									0				0	0	0	1	0	1	1	0	0	0	0		0	1	1	0	1	0	0		1	1	1
R1196	CENTRAL	2.28616	High	20	High	14	High	31	2	5	2	1	103	1	4	3	2	1	1	3	3		1	6	6	0	0	0	1	1	2	1	1	2	0	0	0		0	1	1	1	1	0	0		1	1	1
R1201	CENTRAL	1.5774	High	19	High	14	High	62	1	2	0	1	106	0									0				1	1	1	1	1	1	1	1	0	1	0		0	1	1	0	1	2	0		0	0	1
R1203	CENTRAL	1.67271	High	14	Low	13	High	22	2	4	1	1	106	0									0				0	0	1	1	0	1	1	0	2	0	0		0	1	1	0	0	0	0		0	0	1
R1205	CENTRAL	-0.407363	Low	14	Low	13	High	27	2	3	0	1	107	0									0				0	0	1	1	0	1	1	0	0	0	0		0	1	0	0	0	0	0		0	1	2
R1210	CENTRAL	0.352963	Low	15	Low	10	Low	26	2	4	1	1	108	0									0				0	0	1	1	2	1	1	2	2	2	2		0	1	1	0	1	0	0		2	1	1
R1212	CENTRAL	-0.104711	Low	18	High	13	High	32	2	5	2	1	110	0									0				0	0	1	1	0	1	1	0	0	0	0		0	1	1	0	1	0	0		1	1	1
R1214	CENTRAL	-0.623277	Low	17	High	14	High	29	1	4	1	1	110	0									0				0	0	1	1	0	1	1	0	0	0	0		0	1	1	0	1	1	0		1	1	1
R1219	CENTRAL	3.12212	High	17	High	13	High	34	2	3	1	1	111	0									0				0	0	1	1	0	1	1	1	0	1	2		0	1	1	0	1	0	0		1	2	1
R1221	CENTRAL	0.279004	Low	14.25	Low	13	High	36	2	5	1	1	112	0									0				0	0	1	1	0	1	2	0	2	2	2		0	1	0	0	0	0	0		1	0	1
R1230	CENTRAL	-0.0982688	Low	16	Low	16	High	20	1	1	0	1	111	0									0				0	0	1	1	0	1	0	0	0	0	2		0	1	0	1	1	0	0		1	1	1
R1231	CENTRAL	-0.0214635	Low	18	High	12	High	66	2	6	1	1	108	0									0				0	0	1	1	1	1	1	1	1	1	0		1	1	1	1	1	1	0		1	1	1
R1232	CENTRAL	1.13315	High	15	Low	12	High	30	2	4	1	1	103	0									0				0	0	1	1	2	1	1	2	2	2	2		0	1	1	0	0	0	0		0	1	1
R1233	CENTRAL	-0.286187	Low	16	Low	16	High	16	2	2	0	1	111	0									0				0	0	1	1	0	1	0	0	0	2	0		0	1	1	1	1	1	0		1	1	1
R1235	CENTRAL	-0.737189	Low	16.25	High	14	High	27	2	5	2	1	108	0									0				0	1	1	1	0	1	1	2	2	2	0		0	1	1	2	1	0	0		1	1	1
R1236	CENTRAL	NA		16	Low	13	High	33	1	1	0	1	104	0									0				0	0	1	1	2	1	1	2	2	2	2		0	1	1	0	1	0	2		1	1	1
R2002	CENTRAL	-0.388093	Low	16	Low	11	Low	60	1	1	0	2	201	0									0				0	0	1	1	1	1	2	2	2	2	1	FLEA	1	1	1	1	1	1	0		1	1	1
R2005	CENTRAL	-0.161552	Low	17	High	12	High	33	1	8	1	2	207	0									1	1	0	1	0	0	1	1	0	1	1	0	0	0	0		0	1	1	0	2	0	0		1	1	1
R2012	CENTRAL	0.491508	Low	15	Low	13	High	45	2	5	2	2	201	0									0				0	0	1	1	0	1	1	0	0	0	0		1	1	1	0	1	0	0		2	1	1
R2016	CENTRAL	1.33753	High	19.25	High	13	High	31	2	4	1	2	201	0									1	1	0	0	0	0	1	1	1	1	1	1	0	0	0		0	1	1	2	1	0	0		0	1	1
R3001	CENTRAL	-0.643573	Low	15.25	Low	11	Low	26	2	4	1	3	305	0									0				0	1	1	1	2	1	1	2	0	1	0		0	1	1	2	2	2	0		1	1	1
RR2054	REMOTE	-0.685929	High	17.25	High	12.25	High	44	1	4	1	2	204	0									0				1	0	1	1	2	1	1	2	2	0	0		1	1	1	1	1	1	0		1	1	1
RR2058	REMOTE	-0.886516	High	18	High	13.25	High	33	2	5	1	2	206	0									0				1	0	1	1	0	1	1	2	0	1	0		0	1	1	0	1	0	0		1	0	1
RR2062	REMOTE	-2.11006	Low	16	Low	10	Low	54	2	1	0	2	206	0									0				0	0	1	1	2	1	1	2	2	2	2		0	1	1	0	0	0	0		1	1	1
RR2064	REMOTE	-1.3573	High	19	High	11	Low	25	2	6	0	2	206	0									0				0	0	1	1	0	1	1	0	0	0	0		0	1	1	0	1	0	0		1	1	1
RR2066	REMOTE	-2.54373	Low	14	Low	9	Low	34	2	4	0	2	206	0									0				0	0	1	1	2	1	2	2	2	2	2		0	1	0	0	0	0	0		1	1	1
RR2068	REMOTE	-1.87228	Low	18	High	11	Low	41	2	7	0	2	206	0									0				0	0	1	1	0	1	1	0	0	0	0		0	1	1	0	0	0	0		1	1	1
RR2070	REMOTE	-0.905164	High	15	Low	11	Low	18	2	2	0	2	206	0									0				0	0	1	1	0	1	1	2	2	2	0		0	1	1	0	0	0	0		1	1	1
RR2072	REMOTE	-1.36571	High	17.25	High	11	Low	26	2	2	1	2	206	0									0				0	0	1	1	1	1	2	2	1	2	0		0	1	1	1	1	1	0		1	1	1
RR2078	REMOTE	-1.45942	High	19	High	11	Low	32	1	1	0	2	206	0									1	1	0	0	1	1	1	1	2	1	1	1	0	1	0		0	1	1	0	0	0	0		1	0	1
RR2080	REMOTE	0.341911	High	21	High	12	High	5	1	4	1	2	206	0									1	1	1	0	0	1	1	1	1	1	1	1	0	1	0		0	1	1	1	1	2	0		1	1	1
RR2082	REMOTE	-1.9744	Low	18.25	High	11	Low	28	2	4	0	2	206	1	8	3	0	5	0				1	1	0	0	0	0	1	1	1	1	1	1	0	1	0		0	1	0	0	1	1	0		1	1	1
RR2087	REMOTE	-2.2713	Low	15	Low	11	Low	40	1	7	1	2	206	0									1	1	0	0	0	0	1	1	0	1	1	0	0	1	0		0	1	2	2	2	2	0		1	1	1
RR2088	REMOTE	-2.54373	Low	18	High	11	Low	47	1	4	0	2	206	0									1	1	0	0	0	0	1	1	0	1	1	2	0	0	0		0	1	1	0	1	0	0		1	1	1
RR2089	REMOTE	0.621693	High	18	High	11	Low	18	2	1	0	2	206	0									0				0	0	1	1	0	1	0	0	0	0	0		0	1	1	0	1	0	0		1	1	1
RR2090	REMOTE	0.170021	High	17	High	13	High	27	2	1	0	2	206	0									0				1	1	1	1	2	1	1	2	2	2	0		2	1	1	1	1	0	0		1	1	1
RR2091	REMOTE	-2.0533	Low	8	Low	13	High	27	2	2	0	2	206	0									0				0	1	1	2									0	1	0	2	2	2	0		0	2	1
RR2092	REMOTE	-2.2713	Low	18.25	High	11	Low	58	1	6	0	2	206	0									1	1	0	0	0	0	1	1	1	1	1	2	2	2	2		0	1	1	0	1	0	0		1	1	1
RR2103	REMOTE	-0.583759	High	11	Low	13	High	64	1	5	1	2	208	0									0				0	0	1	1	1	1	0	2	2	2	0		2	1	1	2	0	1	0		0	0	2
RR2104	REMOTE	0.493262	High	16	Low	11	Low	32	1	1	0	2	208	0									0				0	0	1	1	2	1	1	2	2	2	2		0	1	1	0	1	0	0		1	1	1
RR2105	REMOTE	1.19465	High	16	Low	12	High	8	1	4	1	2	208	0									1	1	0	0	0	0	1	1	2	1	2	0	0	0	0		0	1	1	0	1	0	0		1	1	1
RR2109	REMOTE	0.683291	High	17	High	12	High	34	2	3	1	2	208	0									0				0	0	1	1	0	1	1	2	0	0	0		0	1	1	0	1	0	0		1	1	1
RR2116	REMOTE	0.373814	High	19.25	High	11	Low	7	1	4	1	2	208	0									0				0	0	0	1	1	1	1	2	0	0	0		0	1	1	0	1	0	0		1	1	1
RR2118	REMOTE	-0.923241	High	17	High	11	Low	35	2	6	1	2	208	0									0				0	0	1	1	0	1	1	1	0	1	0		1	1	1	1	1	1	0		1	1	1
RR2124	REMOTE	-0.647586	High	21	High	10	Low	36	1	6	0	2	209	1	2	2	2	0	0				1	2	0	0	0	0	1	1	1	1	1	1	0	0	0		0	1	1	0	1	0	0		1	1	1
RR2126	REMOTE	-2.54373	Low	15	Low	11	Low	42	1	4	0	2	209	0									1	1	0	0	0	0	1	1	1	1	1	2	0	1	0		0	1	1	0	1	0	0		2	1	1
RR2127	REMOTE	-1.78088	Low	15	Low	11	Low	23	2	3	1	2	209	0									0				0	0	1	1	2	1	1	2	2	2	2		0	1	1	0	0	0	0		0	1	1
RR2133	REMOTE	-2.54373	Low	11.25	Low	11	Low	41	2	4	0	2	209	0									0				0	0	0	1	0	1	0	2	2	1	1	FLEA	0	1	1	0	2	2	0		2	1	1
RR2134	REMOTE	-2.03237	Low	17	High	11	Low	40	2	7	1	2	209	0									0				0	0	1	1	1	1	2	2	0	1	0		0	1	1	0	1	0	0		1	1	1
RR2141	REMOTE	-2.54373	Low	20	High	12	High	25	1	10	2	2	209	0									1	1	0	0	0	0	1	1	1	1	1	1	0	1	0		0	1	1	0	1	0	0		1	1	1
RR2142	REMOTE	-2.2713	Low	16	Low	10	Low	38	1	9	2	2	210	0									0				0	0	1	1	2	1	1	2	2	2	2		0	1	1	0	0	0	0		1	1	1
RR2143	REMOTE	-2.50029	Low	16.25	High	12	High	19	2	4	2	2	210	1	1	1	1	0	0				1	1	0	0	0	0	1	1	1	1	1	2	2	2	0		2	1	1	1	1	1	0		1	1	1
RR2146	REMOTE	-0.251427	High	15	Low	13	High	26	2	1	0	3	304	0									0				0	1	1	1	0	1	1	2	2	2	2		0	1	1	0	1	0	0		0	1	1
RR2147	REMOTE	-1.08855	High	15	Low	12	High	60	1	2	0	3	304	0									0				0	0	1	1	1	1	1	2	2	1	0		2	1	1	0	1	0	0		1	1	1
RR2148	REMOTE	-0.835768	High	17.25	High	11	Low	34	2	6	1	3	304	0									0				0	1	1	1	0	1	1	2	2	2	0		0	1	1	0	1	0	0		1	1	1
RR2149	REMOTE	-1.16617	High	0	Low	9	Low	46	2	2	0	3	304	0									0				0	0	0	2									2	2	2	2	2	2	2		2	1	2
RR2150	REMOTE	-1.57898	High	2	Low	10	Low	49	1	5	0	3	304	0									0				0	0	0	2									0	0	2	2	2	2	2		2	2	2
RR2152	REMOTE	-0.500874	High	9.25	Low	11	Low	23	1	5	0	3	304	0									0				0	0	1	2									2	1	0	0	0	0	0		0	2	1
RR2153	REMOTE	-1.24857	High	17	High	12	High	55	2	3	0	3	304	0									0				0	0	1	1	0	1	1	0	0	0	0		0	1	1	0	0	0	0		1	1	1
RR2154	REMOTE	1.1286	High	17	High	13	High	25	2	3	0	2	204	0									0				0	0	1	1	0	1	1	0	0	0	0		0	1	1	0	2	2	0		1	1	1
RR2155	REMOTE	-0.969043	High	19	High	11	Low	26	2	5	2	2	204	1	1	1	0	0	0				1	1	0	0	0	0	1	1	1	1	1	2	2	2	2		0	1	1	0	1	0	0		1	1	1
RR2156	REMOTE	-1.9409	Low	15	Low	10	Low	43	2	5	0	2	204	0									0				0	0	1	1	2	1	2	2	2	2	2		0	1	1	0	1	0	0		1	1	1
RR2157	REMOTE	-0.0724016	High	13	Low	11	Low	44	1	7	1	2	206	0									1	2	0	0	0	1	1	1	1	1	1	2	2	2	0		2	1	1	2	2	2	0		1	1	2
RR2158	REMOTE	-2.2713	Low	16	Low	11	Low	60	2	3	0	2	206	0									1	1	0	0	0	0	1	1	2	1	1	2	0	1	0		0	1	1	0	1	0	0		0	1	1
RR2159	REMOTE	0.338292	High	18	High	13	High	49	1	4	0	2	206	0									0				1	0	1	1	1	1	1	2	2	2	2		0	1	1	0	1	0	0		1	1	1
RR2160	REMOTE	-2.1608	Low	12	Low	9	Low	23	2	4	2	2	206	0									0				0	0	1	1	2	1	2	2	2	2	2		0	1	0	0	0	0	0		1	1	1
RR2161	REMOTE	-1.59985	High	14	Low	11	Low	29	2	7	1	2	206	0									1	1	0	0	0	0	1	1	0	1	1	0	0	0	0		0	1	1	0	2	2	0		2	1	1
RR2162	REMOTE	-2.54373	Low	18	High	13	High	43	2	3	1	2	206	0									0				0	0	1	1	1	1	1	0	0	2	0		0	1	1	2	1	2	0		1	2	1
RR2163	REMOTE	-0.451709	High	15	Low	11	Low	62	2	2	0	2	208	0									0				0	0	0	1	0	1	0	0	0	0	0		0	1	1	0	1	0	0		1	2	1
RR2164	REMOTE	-2.02875	Low	15	Low	11	Low	27	1	3	1	2	209	0									1	3	0	0	0	0	1	1	2	1	2	2	0	1	0		0	1	1	0	1	0	0		1	1	1
RR2166	REMOTE	-2.0533	Low	1	Low	11	Low	37	2	5	2	2	210	0									0				0	0	0	2									2	1	2	2	2	2	0		0	2	2
RR2168	REMOTE	-1.59985	High	15	Low	10	Low	26	1	5	2	3	304	0									1	1	0	0	0	0	1	1	2	1	1	0	2	1	0		0	1	1	0	1	0	0		1	1	1
RR2171	REMOTE	-0.920264	High	10.25	Low	10	Low	44	1	1	0	2	204	1	1	1	1	0	2				0				0	0	1	1	0	2	1	2	2	1	0		2	1	1	2	1	2	0		2	1	1
RR2172	REMOTE	-0.186001	High	3	Low	7	Low	30	1	4	2	2	204	0									1	1	0	0	0	0	0	2									2	1	2	2	2	2	0		2	2	2
RR2173	REMOTE	-1.87228	Low	8.25	Low	13	High	65	2	2	0	3	302	0									0				0	1	1	1	2	1	2	2	2	2	0		0	2	2	2	2	2	0		2	2	1
RR2174	REMOTE	-1.5899	High	14.25	Low	10	Low	83	2	2	0	3	302	0									0				0	0	1	1	1	1	1	2	2	1	0		1	1	1	2	2	2	0		1	2	1
RR2175	REMOTE	-2.2713	Low	16	Low	11	Low	62	1	3	0	3	302	0									0				0	0	1	1	2	1	1	2	2	2	2		0	1	1	0	0	0	0		1	1	1
RR2176	REMOTE	-2.54373	Low	17	High	11	Low	27	2	6	2	3	302	0									0				0	0	0	1	0	1	1	0	0	0	0		0	1	1	0	1	0	0		1	1	1
RR2177	REMOTE	-2.54373	Low	18	High	11	Low	28	2	3	1	3	302	0									1	1	0	0	0	0	1	1	0	1	1	0	0	0	0		0	1	1	0	1	0	0		1	1	1
RR2178	REMOTE	-2.3048	Low	15.25	Low	9	Low	40	1	4	1	3	304	0									0				0	0	1	1	2	1	0	2	0	1	0		0	1	0	2	1	0	0		1	1	1
RR2179	REMOTE	-1.87228	Low	10.25	Low	13.25	High	42	2	5	0	3	304	0									0				0	0	1	2									1	1	2	1	2	2	0		1	1	1
RR2180	REMOTE	-1.57898	High	10	Low	12	High	60	1	4	0	3	304	0									1	1	0	0	0	0	1	1	2	1	0	2	2	2	2		0	1	2	0	2	2	0		2	2	2
RR2181	REMOTE	-1.87228	Low	18	High	9	Low	53	1	2	0	3	304	0									0				0	0	1	1	2	1	1	0	0	0	0		0	1	1	0	2	0	0		1	0	1
RR2185	REMOTE	-2.50029	Low	17	High	13	High	38	2	5	1	2	210	0									0				0	0	1	1	2	1	1	0	0	2	0		0	1	1	1	1	2	0		2	2	1
RR2235	REMOTE	-2.54373	Low	17	High	11	Low	23	1	3	1	2	209	0									0				0	0	1	1	0	1	1	0	0	1	0		0	1	1	0	0	0	0		1	1	1
RR2256	REMOTE	-1.88838	Low	17.25	High	11	Low	22	2	5	2	3	302	0									0				0	0	1	1	1	1	1	0	0	1	0		0	1	1	0	1	0	0		1	1	1
RR2277	REMOTE	-0.724137	High	16	Low	11	Low	28	1	4	1	2	208	0									1	1	0	0	0	1	1	1	0	1	1	0	0	0	0		0	1	1	2	1	0	0		0	1	1
RR2278	REMOTE	-0.997886	High	17	High	10	Low	56	2	2	0	2	208	0									0				0	0	1	1	1	1	1	2	2	2	2		0	1	1	0	1	0	0		2	1	1
RR2279	REMOTE	-0.451709	High	17	High	4	Low	64	2	4	0	2	208	0									1	1	0	0	0	0	1	1	0	1	0	0	0	0	0		0	1	1	2	1	0	0		1	1	1
RR2280	REMOTE	-0.755337	High	12	Low	11	Low	38	1	7	1	2	208	1	1	1	1	0	0				1	1	0	0	0	0	1	1	2	1	1	2	2	2	2		0	1	2	2	2	2	2		1	1	1
RR2281	REMOTE	1.0961	High	15	Low	12	High	34	2	1	0	2	208	0									0				1	0	1	1	1	1	1	2	2	1	2		0	1	0	0	1	0	0		1	1	1
RR2303	REMOTE	-0.324471	High	13	Low	10	Low	23	2	2	0	2	208	0									0				0	0	1	1	0	1	2	2	2	2	0		0	1	1	0	1	2	0		0	1	1
RR2304	REMOTE	-1.22054	High	10	Low	10	Low	71	2	4	0	2	208	1	1	1	1	0	0				0				0	0	1	2									0	1	2	0	2	2	0		1	2	1
RR2311	REMOTE	-1.87228	Low	17	High	12	High	29	2	3	0	3	302	1	1	0	0	1	0				0				1	1	1	1	1	1	1	1	1	1	0		1	1	1	1	1	1	0		1	1	1
RR2314	REMOTE	-1.30655	High	15	Low	11	Low	70	1	2	0	3	304	0									0				0	0	1	1	2	1	1	2	2	2	0		1	1	1	1	1	0	0		1	1	1
[truncated: 94 more columns]

## Sheet: VARIABLE DICTIONNARY
NVAR	question	Variable_fullname	Question_text	Question_Option_text	Question_Option_Score
IDmenage	ID of Household (HH)	AD_MNG_Q4_IDMENAGE	4. Entrer Id ménage
	Remote (> 5 km from ARTC) or Central (<5 km) localisation	REMOTE_CENTRAL	éloigné (remote) (>5 km CTAR) ou central (<5km CTAR)	CENTRAL;REMOTE
SecoScore	Socio-economic score (result of PCA)	SocioEcoscore	(not a question)	numeric	(-2.6 to 3.2)
SecoCat	Socio-economic category	SocioEcoCat	(not a question)	Low;High
	Knowledge score (KSCORE)	KS	(not a question)	numeric	(0 to 22)
	Knowledge score in 2 categories (KSC2cl)	KS2	(not a question)	Low;High
	Practice score (PSCORE)	PS	(not a question)	numeric	(4 to 16)
	Practice score in 2 categories (PSC2cl)	PS2	(not a question)	Low;High
Age	Age of respondent in years	Age
Sex	Sex of respondent	Sexe
Nbh	Number of people in the HH	DEMOGRAPHIE_MENAGE_NOMBRE_PERSONNE
Nbchild5y	Number of children under 5 in the HH	NB COMPO INF 5 ANS
rem_cen
IDcommune	Id of commune	AD_MNG_Q1_NOM_COMMUNE	1. commune :	Moramanga;Ambohibary;Ampasimpotsy	1;2;3
Fkt	Fokontany (village, administrative level below the commune)	AD_MNG_Q2_NOM_FKT	2. Fokontany :	Moramanga Ambony;Moramanga ville;Ambohitranjavidy; Tsarahonenana;Tanambao;Tsaralalana;Antanamandroso Ouest;Ambodiakondro;Tsarafasina;Ambohimadera;Camps des maries;Ambarilava;Antanamandroso Est;Analalava;Ambohimanatrika;Soavinorona;Ankarahara;Antsirinala;Ampahitra;Sahafitahana;Ambohitrakanga;Ambodimanga bac;Antsily;Ampitambe;Befotsy;Ampasipotsy gara;Ambodiriana;Ambatoaranana;Amparafara;Tsiazompody	101;102;103;104;105;106;107;108;109;110;111;112;113;201;202;203;204;205;206;207;208;209;210;211;212;301;302;303;304;305
HHowndog	Does your HH currently own, care, feed dogs?	ECHIEN_Q35_SI_CHIEN_1	35. Est-ce que vous ou votre ménage possédez / soignez / nourrissez actuellement des chiens? Si non, allez à la question Connaissance sur la rage	oui;non	1;0
Ndog	If yes, how many dogs	ECHIEN_Q36_SI_CHIEN_OUI	36. Si oui combien de chiens au total ?
NAduDog	If yes, how many adult dogs	ECHIEN_Q37_SI_CHIEN_OUI_1	37. Si oui combien de chiens âgés de plus de 3 mois (adultes)?
NAduMaleDog	If yes,how manyadult male dogs	ECHIEN_Q38_CHIEN_MAL	38. Parmi ces chiens de plus de 3 mois, combien sont des mâles ?
Npuppy	if yes, how many puppies	ECHIEN_Q39_SI_CHIEN_OUI_2	39. Si oui, combien de chiens de moins de 3 mois (chiots) votre ménage a-t-il en ce moment?
SomeVacc	Are some of these dogs you care for vaccinated against rabies?	SI_F36_Q70_Q_MAITRE1	70. Parmi les chiens que vous nourrissez, certains sont-ils vaccinés contre la rage ?	OUI;NON;Ne sait pas	1;0;2
NbVac	If yes, how many are vaccinated	SI_F36_Q71_Q_MAITRE2	71. Si oui, combien sont vaccinés ?
NbVaccCard	Did the interviewer see the vaccination card	SI_F36_CARNET_VACCIN	carnet de vaccination vu par l'enqueteur		0;1;2;3;4
VaccCardSeen		SI_F36_Q71_BIS_Q_MAITRE3	a. carnet de vaccination pour ${chien} vu par l'enqueteur	oui;non	1;0
		ECHIEN	Estimation de la population canine (dans le ménage)
HH5yowndog	During the last 5 years, did your HH own dogs?	ECHIEN_Q31_SI_CHIEN	31. Les 5 dernières années votre ménage a-t-il possédé des chiens ? Si non, allez à la question 35	oui;non	1;0
Ndog5y	If yes, how many dogs	ECHIEN_Q32_NOMBRE_CHIEN	32. Si oui combien de chiens?
NvaccDog5y	If yes, how many dogs were vaccinated	ECHIEN_Q33_NBRE_VACCINE	33. Combien étaient vaccinés (vaccination en général sans précision du vaccin)?
NChainDog5y	Were these dogs chained or restrained or kept inside without the possibility of going outside?	ECHIEN_Q34_CHIEN_ENCHAINE	34. Ces chiens étaient-ils toujours enchainés ou enfermés sans pouvoir sortir de la maison ou de la cour ?	oui;non	1;0
AwareCamp	Have you ever recieved or participated in an awareness campaign on rabies?	SOIN_Q77_SENSIBILISATION	77. Avez-vous déjà reçu ou participé à des sensibilisations contre la rage ?	oui;non	1;0
ARTCexist	Do you know if an anti-rabies treatment center exists in Moramanga?	SOIN_Q74_CTAR_EXIST	74. Savez-vous s’il existe CTAR à Moramanga ?	oui;non	1;0
PriorAwareRabies	Have you ever heard of rabies?	CRAGE_Q40_RAGE_ENTENDU	40. Avez-vous déjà entendu parler de la rage ?	oui;non	1;0
Knowledge on Rabies		CRAGE	CONNAISSANCES SUR LA RAGE
AlTransmit	Can animals transmit rabies?	CRAGE_Q41_RAGE_CONTAGION	41. Les animaux peuvent transmettre la rage ?	OUI;NON;Ne sait pas	1;0;2
	If yes, which animals	CRAGE_Q42_RAGE_CONTAGION1	42. Si oui quels animaux ?
CattleTransmit	cattle, sheep, goats	CRAGE_Q42A_RAGE_CONTAGION2	a. Bétail (bovins, ovins, caprins, etc.)	OUI;NON;Ne sait pas	1;0;2
DogTransmit	dogs	CRAGE_Q42B_RAGE_CONTAGION3	b. Chiens	OUI;NON;Ne sait pas	1;0;2
CatTransmit	cats	CRAGE_Q42C_RAGE_CONTAGION4	c. Chats	OUI;NON;Ne sait pas	1;0;2
LemurTransmit	lemurs or primates	CRAGE_Q42D_RAGE_CONTAGION5	d. Lémurien ou primate à Madagascar	OUI;NON;Ne sait pas	1;0;2
BirdTransmit	birds, wild birds	CRAGE_Q42E_RAGE_CONTAGION6	e. Oiseaux, oiseaux sauvages	OUI;NON;Ne sait pas	1;0;2
RodentTransmit	rodents	CRAGE_Q42F_RAGE_CONTAGION7	f. Rongeurs	OUI;NON;Ne sait pas	1;0;2
CanOtherTransmit	other	CRAGE_Q42G_RAGE_CONTAGION8	g. Autre	OUI;NON;Ne sait pas	1;0;2
OtherTransmit	which other	CRAGE_Q42H_AUTRE_CONTAG	h. Si autre, préciser :
	How is rabies transmitted?	CRAGE_Q43_MODE_CONTAGION	43. Comment la rage se transmet-elle ?
TouchTransmit	by touching sick animals	CRAGE_Q43A_MODE_CONTAGION1	a. Toucher les animaux malades	OUI;NON;Ne sait pas	1;0;2
BiteTransmit	bites	CRAGE_Q43B_MODE_CONTAGION2	b. Morsures	OUI;NON;Ne sait pas	1;0;2
ClawTransmit	scratches	CRAGE_Q43C_MODE_CONTAGION3	c. Griffures	OUI;NON;Ne sait pas	1;0;2
MeatTransmit	manipulating meat	CRAGE_Q43D_MODE_CONTAGION4	d. Manipulation de viande d’animaux	OUI;NON;Ne sait pas	1;0;2
LickWoundTransmit	licking of wounds by animals	CRAGE_Q43E_MODE_CONTAGION5	e. Léchage des plaies par des animaux	OUI;NON;Ne sait pas	1;0;2
UrineFecesTransmit	contact with urine /feces	CRAGE_Q43F_MODE_CONTAGION6	f. Contact avec urine/fèces	OUI;NON;Ne sait pas	1;0;2
CanOtherModeTransmit	other	CRAGE_Q43G_MODE_CONTAGION7	g. Autre	OUI;NON;Ne sait pas	1;0;2
OtherModeTransmit	which other	CRAGE_Q43H_AUTRE_CONTAG1	h. Si autre, préciser :
BiteNoBloodTransmit	Should a non-bleeding wound caused by a dog suspected to be rabid considered as an exposure risk?	CRAGE_Q44_MODE_CONTAGION8	44. Une morsure sans saignement de chiens suspectés d’avoir la rage est-elle un risque d’exposition à la rage ?	OUI;NON;Ne sait pas	1;0;2
EatMeatTransmit	Is there a risk of transmission by eating cooked meat from a rabid animal	CRAGE_Q48_CONNAISSANCE_RAGE7	48. La consommation de viande cuite ou bouillie d’un animal enragé est-elle un danger pour l’homme ?	OUI;NON;Ne sait pas	1;0;2
Death	Is rabies a lethal disease?	CRAGE_Q45_CONNAISSANCE_RAGE1	45. La rage est-elle une maladie mortelle ?	OUI;NON;Ne sait pas	1;0;2
Curable	Can rabies be cured?	CRAGE_Q46_CONNAISSANCE_RAGE2	46. La rage peut-elle etre soignée ?	OUI;NON;Ne sait pas	1;0;2
	How do ou recognize a rabid animal?	CRAGE_Q47_CONNAISSANCE_RAGE3	47. Comment reconnaît-on (signe clinique) un animal enragé ?
Skinny		CRAGE_Q47A_CONNAISSANCE_RAGE4	a. Maigreur	OUI;NON;Ne sait pas	1;0;2
Agressive		CRAGE_Q47B_CONNAISSANCE_RAGE5	b. Agressivité	OUI;NON;Ne sait pas	1;0;2
Drool		CRAGE_Q47C_CONNAISSANCE_RAGE6	c. Baveux	OUI;NON;Ne sait pas	1;0;2
OtherSymptom		CRAGE_Q47D_CONNAISSANCE_RAGE7	d. Autre	OUI;NON;Ne sait pas	1;0;2
WhichOtherSymptom		CRAGE_Q47D_AUTRE_CONNAISS	d. Si autre, préciser :
	If no, why didn't you vaccinate your dogs?	SI_F36_Q71BIS_Q_MAITRE3	71BIS. Si non, pourquoi ne les avez-vous pas vaccinés ?
NoVacAvail	No vaccine available at the vets	SI_F36_Q71BIS_A_Q_MAITRE4	a. Aucun vaccin disponible chez les vétérinaires	oui;non	1;0
NoVacCost	No money to buy the vaccine	SI_F36_Q71BIS_B_Q_MAITRE5	b. Pas d'argent pour acheter le vaccin	oui;non	1;0
NoVacUseless	No need to vaccinate	SI_F36_Q71BIS_C_Q_MAITRE6	c. Pas besoin de vacciner	oui;non	1;0
NoVacDNK	Didn't know that it was possible to vaccinate dogs against rabies	SI_F36_Q71BIS_D_Q_MAITRE7	d. Ne savait pas qu’on pouvait vacciner les chiens contre la rage	oui;non	1;0
NoVacOther	Other	SI_F36_Q71BIS_E_Q_MAITRE8	e. Autre	oui;non	1;0
NoVacWhichOther	Which other	SI_F36_Q71BIS_F_Q_MAITRE_AUT	f. Si autre, préciser :
		ARAGE	Attitudes face à l’exposition à la rage
BiteHH5y	Has a member of your family been bitten by a dog during the 5 last years?	ARAGE_Q49A_ATTITUDE_FRAGE1	49a. Un membre de votre famille a-t-il été déjà mordu par un chien dans les 5 dernières années avant l’enquete ? si oui, allez à la question suivante si non, allez à la question n°65	oui;non	1;0
BiteVisitor	Has a person visiting your house ever been bitten by a dog?	ARAGE_Q49B_ATTITUDE_FRAGE2	49b. Une personne de passage dans votre maison a-t-il été déjà mordu par un chien ?	oui;non	1;0
BiteHH5yNb	if someone in your family has been bitten, how many people ere bitten	ARAGE_Q50_ATTITUDE_FRAGE2	50. Si oui, combien de personnes parmi les membres de la famille ?
BiteHH5yAlive	Is the bitten person still alive	ARAGE_Q51_ATTITUDE_FRAGE3	51. La personne qui a été mordu le plus récemment est-elle encore vivante ? (si vivant, identifier à partir de la liste établie dans le ménage dans les questions antérieures,)	oui;non	1;0
BiteDeadName	If dead, name of the person	ARAGE_Q51B_ATTITUDE_FRAGE5	b. Si décédé : saisir le nom de la personne :
	sex of the dead person	ARAGE_Q51C_ATTITUDE_FRAGE6	c. Sexe : homme ou femme	Homme;Femme	1;2
BiteWhen	In which year was that person bitten?	ARAGE_Q52_S_MORSURE	52. En quelle année, cette personne a été mordue ?
BiteWhenType	precise date	ARAGE_Q13_PRECIS_DATE	Précision de la date :	Jours/Mois/Année ; Mois/Année ; Année	1;2;3
BiteAge	how old was the bitten person	ARAGE_Q53_S_MORSURE1	53. A quel âge la personne a été mordue ?
		ARAGE_Q54_S_MORSURE2	54. Que faisait-elle quand il a été mordu par l'animal à cette occasion?
BiteAtHome	Was the person bitten at home?	ARAGE_Q54A_S_MORSURE3	a. A domicile	oui;non	1;0
BiteHomeNotProvo_Provoc	and was the bite provoked or not?	ARAGE_Q54B_S_MORSURE	b. Attaque Provoqué ou non provoqué	A domicile, attaque non provoquée ; A domicile, attaque provoquée	1;2
BiteOutside	did the bite occur outside?	ARAGE_Q54C_S_MORSURE5	c. A l'extérieur?	oui;non	1;0
BiteOutNonProvo_Provoc	and was the bite provoked or not?	ARAGE_Q54D_S_MORSURE6	d. Attaque Provoqué ou non provoqué	A l'extérieur du domicile, attaque non provoquée ; A l'extérieur du domicile, attaque provoquée	1;2
BiteOtherType	Other	ARAGE_Q54E_S_MORSURE7	e. Autre	oui;non	1;0
BiteWhichOtherType	What other	ARAGE_Q54F_AUTRE_S_M	f. Si autre, préciser :
	Where was the person bitten	ARAGE_Q55_S_MORSURE8	55. Où, sur le corps, la personne a-t-elle été mordue par l'animal à cette occasion?
BiteHead		ARAGE_Q55A_S_MORSURE9	a. Tete/visage	oui;non	1;0
BiteTorso		ARAGE_Q55B_S_MORSURE10	b. Torse/tronc	oui;non	1;0
BiteArmHand		ARAGE_Q55C_S_MORSURE11	c. Bras / mains	oui;non	1;0
BiteLegFoot		ARAGE_Q55D_S_MORSURE12	d. Jambe/pied	oui;non	1;0
BiteButtSex		ARAGE_Q55E_S_MORSURE13	e. fesse/sexe	oui;non	1;0
BiteOtherLocation		ARAGE_Q55F_S_MORSURE13	f. Autre	oui;non	1;0
	which other	ARAGE_Q55G_AUTRE_S_MORSU	g. Si autre, préciser :
BiteHealthCenter	Did the bite victim consult a medical center to obtain medical care?	ARAGE_Q56_SOIN_MORSURE	56. La victime a-t-elle consulté un centre de santé pour obtenir des soins médicaux pour cette morsure?	oui;non	1;0
BiteWhenHealthCenter	if yes, how much time after the bite did they seek medical care?	ARAGE_Q57_SOIN_MORSURE1	57. Si oui, combien de temps s'est écoulé entre le moment où ils ont été mordus à cette occasion et celui où les soins médicaux ont été demandés?
	If no, why didn't the victim seek medical care?	ARAGE_Q58_SOIN_MORSURE2	58. Si non (la personne n’a pas consulté un centre de santé), pourquoi n'a-t-il pas demandé de soins médicaux pour cette morsure? Allez à la question 63
BiteNoHCCost	cost	ARAGE_Q58A_SOIN_MORSURE3	a. Trop cher	oui;non	1;0
BiteNoHCTransport	no transport	ARAGE_Q58B_SOIN_MORSURE4	b. Pas de transport	oui;non	1;0
BiteNoHCWork	impossible to leave work or occupation	ARAGE_Q58C_SOIN_MORSURE5	c. Impossibilité de s’absenter du travail/occupation.	oui;non	1;0
BiteNoHCDNK	do not know	ARAGE_Q58D_SOIN_MORSURE6	d. Ne sait pas	oui;non	1;0
BiteNoHCRefuseAnswer	refuse to answer	ARAGE_Q58E_SOIN_MORSURE7	e. Refus de répondre	oui;non	1;0
BiteNoHCOther	other	ARAGE_Q58F_SOIN_MORSURE8	f. Autre	oui;non	1;0
BiteNoHCWhichOther	which other	ARAGE_Q58G_AUTRE_SOIN_MORS	g. Si autre, préciser :
BiteHCPEP	If yes, did the victim receive PEP	ARAGE_Q59_SOIN_MORSURE9	59. Si Oui, la victime a-t-elle reçu une prophylaxie post-exposition contre la rage pour cette morsure? (disponible uniquement au CTAR)	OUI;NON;Ne sait pas	1;0;2
BiteHCnbPEP	If yes how many times (including the first visit) did the victim return to the ARTC to recieve rabies vaccine	ARAGE_Q60_SOIN_MORSURE10	60. Si oui, combien de fois (y compris la première visite où le vaccin a été reçu) la victime est-elle retournée au CTAR pour recevoir une dose de vaccin antirabique?
BiteHCARSerum	if yes, did the bite victim recieve RIG?	ARAGE_Q61_SOIN_MORSURE11	61. Si oui, a-t-elle reçu de la serum antirabique?	OUI;NON;Ne sait pas	1;0;2
BiteHCDoc	Was the document seen by interviewer?	ARAGE_Q61A_DOCUMENT	a. Document vu par l'enqueteur	oui;non	1;0
BiteComplic	Did the bite victim have complications following the bite	ARAGE_Q62_SOIN_MORSURE12	62. La personne a-t-elle eu des complications ou des infections liées à la morsure?	OUI;NON;Ne sait pas	1;0;2
Bite3moAfter	How was the person 3 months after the bite?	ARAGE_Q63_SANTE_VICTIME	63. Quel était l’état de la personne dans les 3 mois suivant la morsure ?	En bon état de santé ; Gravement malade ; Décédée	1;2;3
KnowABittenPerson5y	Do you know people who have been bitten by a dog in the last 5 years?	ARAGE_Q64_VICTIME_ATRUI	64. Connaissez-vous des personnes qui ont déjà été mordues par un chien dans les 5 dernières années ?	oui;non	1;0
	What should you do when someone is bitten by a dog?	ARAGE_Q65_VICTIME_ATRUI1	65. Quels sont les attitudes à adopter face une personne qui vient d’etre mordue par un chien ? (plusieurs réponses possibles)
BitNothing	nothing	ARAGE_Q65A_VICTIME_ATRUI2	a. Rien	OUI;NON;Ne sait pas	1;0;2
BitWash	wash the wound	ARAGE_Q65B_VICTIME_ATRUI3	b. laver la plaie	OUI;NON;Ne sait pas	1;0;2
BitTradi	consult a traditionnal practitionner	ARAGE_Q65C_VICTIME_ATRUI4	c. Consulter un guérisseur traditionnel	OUI;NON;Ne sait pas	1;0;2
BitEarth	apply earth on the wound	ARAGE_Q65D_VICTIME_ATRUI5	d. Appliquer de la terre sur la plaie immédiatement	OUI;NON;Ne sait pas	1;0;2
BitRice	apply rice or rice water on the wound	ARAGE_Q65E_VICTIME_ATRUI6	e. Appliquer du riz ou de l’eau de riz sur la plaie immédiatement	OUI;NON;Ne sait pas	1;0;2
BitDr	call a doctor	ARAGE_Q65F_VICTIME_ATRUI7	f. Appeler un médecin	OUI;NON;Ne sait pas	1;0;2
BitVet	call a veterinarian	ARAGE_Q65G_VICTIME_ATRUI8	g. Appeler un vétérinaire	OUI;NON;Ne sait pas	1;0;2
BitMedicalCenter	actively seek care in a medical center	ARAGE_Q65H_VICTIME_ATRUI9	h. Rechercher activement des soins dans un établissement médical	OUI;NON;Ne sait pas	1;0;2
BitPEP	seek PEP	ARAGE_Q65I_VICTIME_ATRUI10	i. Rechercher une prophylaxie post-exposition contre la rage	OUI;NON;Ne sait pas	1;0;2
BitIsolDog	isolate the biting dog to place it under observation	ARAGE_Q65J_VICTIME_ATRUI11	j. Isoler le chien pour observation	OUI;NON;Ne sait pas	1;0;2
BitTestDog	test the dog	ARAGE_Q65K_VICTIME_ATRUI12	k. Soumettre le chien à un test de dépistage de la maladie	OUI;NON;Ne sait pas	1;0;2
BitKillDog	kill the dog	ARAGE_Q65L_VICTIME_ATRUI13	l. Tuer le chien	OUI;NON;Ne sait pas	1;0;2
BitOther	Other	ARAGE_Q65M_VICTIME_ATRUI14	m. Autre	OUI;NON;Ne sait pas	1;0;2
BitWhatOther	Which other	ARAGE_Q65N_AUTRE_ACT	n. Si autre, préciser :
HvaccEfficient	Do you think that the human rabies vaccine is efficient?	ARAGE_Q66_SOIN_AUTRUI	66. Pensez-vous qu’une vaccination de l’homme soit efficace contre la rage ?	OUI;NON;Ne sait pas	1;0;2
TradiTreatment	Are there any traditional treatments against rabies ?	ARAGE_Q67_SOIN_AUTRUI1	67. Existe-t-il des traitements traditionnels contre la rage selon vous ?	OUI;NON;Ne sait pas	1;0;2
	What measures should be adopted to prevent rabies in dogs?	ARAGE_Q68_SOIN_CHIEN	68. Quelles sont les mesures à adopter pour éviter la rage chez les chiens ?
ShouldVaccDog	vaccinate dogs	ARAGE_Q68A_SOIN_CHIEN1	a. Il faut les vacciner	OUI;NON;Ne sait pas	1;0;2
ShouldFeedDog	feed dogs	ARAGE_Q68B_SOIN_CHIEN2	b. Il faut bien les nourrir	OUI;NON;Ne sait pas	1;0;2
ShouldOtherPreventRDog	Other	ARAGE_Q68C_SOIN_CHIEN3	c. Autre	OUI;NON;Ne sait pas	1;0;2
ShouldWhatOtherPreventRDog	which other	ARAGE_Q68D_AUTRE_SOIN	d. Si autre, préciser :
	If a dog you know bites a person, what would you do?	ARAGE_Q69_SOIN_CHIEN4	69. Si un chien que vous connaissez venait à mordre une personne, que feriez-vous ?
IfBiteCallVet	call or visit a vet	ARAGE_Q69A_SOIN_CHIEN5	a. Appeler ou consulter un vétérinaire	OUI;NON;Ne sait pas	1;0;2
IfBiteCallDR	call or consult a doctor	ARAGE_Q69B_SOIN_CHIEN6	b. Appeler ou consulter un médecin	OUI;NON;Ne sait pas	1;0;2
IfBiteSeeTradipract	consult a traditionnal practitionner	ARAGE_Q69C_SOIN_CHIEN7	c. Consulter un tradi-praticien	OUI;NON;Ne sait pas	1;0;2
IfBiteConfineDog	confine the dog	ARAGE_Q69D_SOIN_CHIEN8	d. Isoler le chien	OUI;NON;Ne sait pas	1;0;2
IfBiteKillDog	kill the dog	ARAGE_Q69E_SOIN_CHIEN9	e. Tuer le chien	OUI;NON;Ne sait pas	1;0;2
IfBiteNothing	nothing	ARAGE_Q69F_SOIN_CHIEN10	f. Rien	OUI;NON;Ne sait pas	1;0;2
IfBiteOther	other	ARAGE_Q69G_SOIN_CHIEN11	g. Autre	OUI;NON;Ne sait pas	1;0;2
IfBiteWhatOther	which other	ARAGE_Q69H_AUTRE_SOIN1	h. Si autre, préciser :
	Access to care	SOIN	ACCES AUX SOINS MODERNES
DistanceToHC	On average, what distance do you travel to reach a care center?	SOIN_Q72_DISTANCE	72. Quelle distance parcourez-vous en moyenne pour accéder à une structure de soins modernes ? (pas seulement pour des soins contre la rage)	< 1 Km ; 1-5 Km ; 6-10 Km ; > 10km ; Ne sait pas	0;1;2;3;4
TransportToHC	How do you generally travel to care centers?	SOIN_Q73_TRANSPORT	73. Quel mode de transport utilisez-vous généralement pour aller au centre de soins ?	Marcher à pied ; Aller à vélo ; Aller à moto ; Aller en bus ; Autre (à préciser)	1;2;3;4;99
TransportToHCOther	If other, which other?	SOIN_Q73AUT_TRANSPORT	Si autre, préciser :
CTARexistWhere	Si you know that an ARTC exists in Moramanga, where is it located?	SOIN_Q75_LIEU_CTAR	75. Si vous savez qu'il existe un CTAR a Moramanga (Q74) oui, ou se trouve le CTAR que vous connaissez ?	A l’hôpital (CHD 2 Moramanga) ; Dans les CSB ; Dans les formations sanitaires privées	1;2;3
DistanceToCTAR	How far are you from the ARTC	SOIN_Q76_DISTANCE_CTAR	76. A quelle distance etes-vous du CTAR ?	< 1 Km ; 1-5 Km ; 6-10 Km ; > 10km ; Ne sait pas	1;2;3;4;5
AwareDate	If you benefitted from an awareness campaign, in which year was that?	SOIN_Q78_DATE	78. Si OUI, en quelle année ?
AwareDateType	precise date	SOIN_Q78_PRECIS_DATE	Précision de la date :	Jours/Mois/Année ; Mois/Année ; Année ; Vers	1;2;3;4
	Living conditions
HHhouseOwn	If you have always lived in this house, ownership of the house by head of the household	VIE_MNG_Q18_PROP_CM	18. Si oui, dans cette maison, le chef de ménage est :	Propriétaire;Co-propriétaire;Hébergé gratuit (usufruit);Locataire	1;2;3;4
Kitchen	Is there a kitchen inside the house?	VIE_MNG_Q22_CUISINE	22. Y a-t-il une cuisine à l’intérieur de la maison ?	oui;non	1;0
TV	Color TV	VIE_MNG_Q25B_EQUIPM_MENAGE2	b. Télévision en couleur	oui;non	1;0
MobilePhone	Mobile phone	VIE_MNG_Q25D_EQUIPM_MENAGE4	d. Telephone mobile	oui;non	1;0
Electricity	Electricity	VIE_MNG_Q26A_ENRGELECT1	a. Electricité	oui;non	1;0
Candle	Oil lamp, candles, flashlight	VIE_MNG_Q26C_ENRGELECT3	c. Lampe à pétrole, bougies, torches	oui;non	1;0
Standpipe	Water from a stand pipe	VIE_MNG_Q27B_APPROV_EAU_2	b. L’eau à la borne fontaine	oui;non	1;0
Well	Water from a well	VIE_MNG_Q27C_APPROV_EAU_3	c. L’eau par un puits	oui;non	1;0
River	Water from the river or stream	VIE_MNG_Q27D_APPROV_EAU_4	d. Eau de rivière, source, cours d’eau	oui;non	1;0
Bicyle	Bicyle	VIE_MNG_Q28A_LOCOMOTION_1	a. Vélo	oui;non	1;0
Potentially identifying variables (in particular those owned or concerning <50 people) which were removed from the dataset:
X_Lat	GPS coordinates of household
Y_Long	GPS coordinates of household
BornMora	Were you born in Moramanga?	CM_Q10_ITINERAIRE_CM	10. Etes-vous né(e) à Moramanga ?	oui;non	1;0
YearMora	IF no, in which year did you arrive in Moramanga	CM_Q11_CM_N_1	11. Si non, en quelle année etes vous arrivé à Moramanga ?
AlwaysLiveNeigh	Have you always lived in this neighbourhood?	CM_Q12_ITINERAIRE_CM_1	12. Avez-vous toujours habité dans ce quartier ?	oui;non	1;0
ArriveNeigh	IF no, in which year did you arrive in this neighbourhood?	CM_Q13_CM_N_2	13. Si non, en quelle année etes-vous arrivé(e) dans ce quartier ?
AlwaysLiveHouse	Have you always lived in this house?	CM_Q15_DUREE_RESID	15. Avez-vous toujours habité dans cette maison ?	oui;non	1;0
ArriveHouse	IF no, in which year did you arrive in this house?	CM_Q16_DUREE_RESID_N	16. Si non, en quelle année etes-vous arrivé(e) dans cette maison ?
HouseType	Record the type of house	VIE_MNG_Q19_TYPE_MAISON	19. Noter le type de maison (bâtiment principal) :	Appartement (immeuble à plusieurs niveaux/ plusieurs ménages); Maison (cour unique); Pièces dans une maison avec plusieurs ménages (cuisine ou salle d’eau commune); Cabanon; Autre	1;2;3;4;99
WallType	Record the material of the walls of the house	VIE_MNG_Q20_TYPE_MUR	20. Noter le type de matériau de construction des murs de la maison (maison principale) :	Dur (brique,ciment, béton); Semi dur ( bois acheté, tôle); Terre ou feuilles (ravinala, falafa, bois ramassé…)	1;2;3
NbBedrooms	How many bedrooms are there in the house?	VIE_MNG_Q21_PIECE_DORMIR	21. Combien y a-t- il de pièces où on dort dans la maison ?
Toilets	What type of toilets do you have?	VIE_MNG_Q24_TOILETTE	24. De quel type de toilettes disposez-vous ?	latrine; toilette moderne; pas de toilette; à l'exterieur, pour le menage seul;à l'exterieur, avec le voisin;autre;	1;2;3
Bath	Is there a shower inside the house?	VIE_MNG_Q23_DOUCHE	23. Y a-t-il une douche à l’intérieur de la maison ?	oui;non	1;0
Landline	Landline	VIE_MNG_Q25A_EQUIPM_MENAGE1	a. Téléphone fixe	oui;non	1;0
Fridge	Fridge	VIE_MNG_Q25C_EQUIPM_MENAGE3	c. Réfrigérateur	oui;non	1;0
Generator	Generator or solar pannels, batteries	VIE_MNG_Q26B_ENRGELECT2	b. Groupe électrogène ou solaire, batterie	oui;non	1;0
NoLight	No light	VIE_MNG_Q26D_ENRGELECT4	d. Pas d’éclairage	oui;non	1;0
RunWater	Running water with individual water meter	VIE_MNG_Q27A_APPROV_EAU_1	a. L’eau courante avec compteur individuel	oui;non	1;0
Motorbike	Motorbike or moped	VIE_MNG_Q28B_LOCOMOTION_2	b. Mobylette, moto	oui;non	1;0
Car	Car (sedan, van, minibus, 4x4)	VIE_MNG_Q28C_LOCOMOTION_3	c. Voiture (berline, camionnette, minibus, 4*4)	oui;non	1;0
Truck	Truck, tractor	VIE_MNG_Q28D_LOCOMOTION_4	d. Camion, tracteur	oui;non	1;0
Cart	Cart, non motorised rickshaw)	VIE_MNG_Q28E_LOCOMOTION_5	e. Charrette, pousse-pousse	oui;non	1;0
